# Supplementary material for: Double restriction-enzyme digestion improves the coverage and accuracy of genome-wide CpG methylation profiling by reduced representation bisulfite sequencing
Source: BMC Genomics. 2013 Jan 16;14:11. doi: 10.1186/1471-2164-14-11 (PMC3570491; doi:10.1186/1471-2164-14-11)
Supplement: Additional file 1 — Contains all supplemental tables (Tables S1-8) and corresponding captions. [file 1471-2164-14-11-S1.xls]

## Sheet: Table S1
Table S1. Summary of CpG dinucleotides collection with a selected subset of 40-220bp and 40-300bp based on 50bp forward reads in human and mouse genome analyzed by in silico digestion
Species	Enzyme	Recognition site	Size section	Genome	CpG island	CGI shore	Enhancer	Promoter	5-UTR	CDS	Intron	3-UTR	Down stream2k	NO. of fragments
Human	Total number of CpGs			28485350	2124599	1248901	24084	987597	238607	899031	9439920	228000	484964
	MspI	C^CGG	40-220	0.0977806	0.474648	0.194417	0.0674722	0.31978	0.499646	0.233782	0.0918881	0.112439	0.163231	647902
	MspI&BstNI	CC^WGG	40-220	0.350264	0.572024	0.470317	0.220935	0.513718	0.580863	0.471444	0.371453	0.358145	0.460473	6283604
	MspI&HpyCH4V	TG^CA	40-220	0.326945	0.561251	0.406516	0.339852	0.470588	0.56969	0.456461	0.324508	0.354	0.383674	8100762
	MspI&AluI	AG^CT	40-220	0.304087	0.566734	0.397609	0.30867	0.468923	0.583202	0.464584	0.307284	0.343544	0.380218	7198323
	MspI&HaeIII	GG^CC	40-220	0.260196	0.531354	0.399582	0.210223	0.44592	0.531979	0.446258	0.267671	0.315868	0.368258	4410237
	MspI&HpyCH4III	CAN^GT	40-220	0.21874	0.527137	0.313826	0.199842	0.409659	0.543199	0.356063	0.220942	0.25518	0.284972	4044178
	MspI&ApekI	G^CWGC	40-220	0.189798	0.546168	0.330314	0.195192	0.403923	0.541631	0.40677	0.185796	0.253461	0.282611	2632046
	MspI&BanII	GRGCY^C	40-220	0.142871	0.520738	0.275794	0.114516	0.372165	0.53265	0.32276	0.139799	0.188816	0.23303	1489638
	MspI&TaqaI	T^CGA	40-220	0.142396	0.515243	0.255248	0.105007	0.373817	0.529549	0.296153	0.138526	0.155145	0.213828	1181140
	MspI&SphI	GCATG^C	40-220	0.106078	0.480476	0.203728	0.0744062	0.327509	0.504382	0.243789	0.100794	0.121145	0.172846	782614
	MspI&BssSI	C^ACGAG	40-220	0.105982	0.480718	0.204197	0.0698804	0.327301	0.503414	0.241806	0.100775	0.119952	0.17245	729631
	MspI&BglII	A^GATCT	40-220	0.104862	0.478774	0.202158	0.0735758	0.326297	0.503179	0.243969	0.0988135	0.119846	0.170258	799085
	MspI&BamHI	G^GATCC	40-220	0.102724	0.480347	0.202832	0.0708354	0.326793	0.50387	0.243039	0.0967645	0.119088	0.170194	729649
	MspI&KpnI	GGTAC^C	40-220	0.100733	0.477587	0.198856	0.0695067	0.322797	0.501628	0.240402	0.0949004	0.116443	0.167087	701501
	MspI	C^CGG	40-300	0.111749	0.513268	0.229029	0.085534	0.35269	0.532051	0.26526	0.1061	0.136232	0.187938	761965
	MspI&HpyCH4V	TG^CA	40-300	0.385323	0.593442	0.461167	0.403837	0.517776	0.601022	0.507145	0.384323	0.415018	0.441008	9720010
	MspI&BstNI	CC^WGG	40-300	0.385267	0.59484	0.509676	0.261834	0.548438	0.60401	0.506199	0.407888	0.399482	0.499049	7099050
	MspI&AluI	AG^CT	40-300	0.356139	0.596094	0.450769	0.370661	0.513014	0.61038	0.513229	0.361458	0.400978	0.434694	8654094
	MspI&HaeIII	GG^CC	40-300	0.294171	0.549538	0.440558	0.246844	0.478854	0.549556	0.476358	0.303425	0.356596	0.407071	5156223
	MspI&HpyCH4III	CAN^GT	40-300	0.263472	0.56527	0.367586	0.253322	0.455838	0.576509	0.4079	0.268242	0.310741	0.334491	5059739
	MspI&ApekI	G^CWGC	40-300	0.222156	0.570214	0.375737	0.233848	0.439943	0.562607	0.442692	0.219784	0.297364	0.322964	3215007
	MspI&BanII	GRGCY^C	40-300	0.165727	0.553242	0.317964	0.142418	0.407456	0.560541	0.35972	0.163951	0.222711	0.266993	1799351
	MspI&TaqaI	T^CGA	40-300	0.164776	0.551314	0.29803	0.132453	0.411919	0.560524	0.33412	0.161736	0.187092	0.246204	1412887
	MspI&SphI	GCATG^C	40-300	0.122172	0.519121	0.240415	0.0950008	0.361526	0.536786	0.277096	0.117329	0.147202	0.199646	935154
	MspI&BglII	A^GATCT	40-300	0.121777	0.517759	0.238703	0.0947102	0.360837	0.53617	0.277708	0.115914	0.145645	0.197165	974214
	MspI&BssSI	C^ACGAG	40-300	0.120951	0.519195	0.240003	0.0897691	0.360864	0.535911	0.274094	0.116104	0.14439	0.198095	854972
	MspI&BamHI	G^GATCC	40-300	0.118232	0.51903	0.239049	0.0907657	0.360633	0.536355	0.276469	0.112488	0.144873	0.196656	870788
	MspI&KpnI	GGTAC^C	40-300	0.115634	0.516223	0.234579	0.0887311	0.356292	0.53431	0.272924	0.11013	0.141197	0.192686	833216
Mouse	Total number of CpGs			21342779	1076056	540274	3864	811618	238118	939873	7378700	237782	429401
	MspI	C^CGG	40-220	0.0598222	0.483142	0.137401	0.0698758	0.24481	0.465198	0.16368	0.0486557	0.0514505	0.0848042	334313
	MspI&AluI	AG^CT	40-220	0.300658	0.590299	0.38064	0.369565	0.440394	0.575026	0.433396	0.300074	0.31793	0.344277	6845247
	MspI&HpyCH4V	TG^CA	40-220	0.284984	0.577124	0.348444	0.314959	0.412281	0.555279	0.409393	0.277396	0.297827	0.307519	6337586
	MspI&BstNI	CC^WGG	40-220	0.221924	0.589726	0.35363	0.318841	0.415094	0.563884	0.408282	0.219878	0.251226	0.302021	3844248
	MspI&HpyCH4III	CAN^GT	40-220	0.195749	0.543309	0.27879	0.237319	0.357121	0.522451	0.323633	0.199282	0.231052	0.23407	3559096
	MspI&HaeIII	GG^CC	40-220	0.195255	0.556379	0.320036	0.282867	0.381346	0.522531	0.386299	0.190581	0.232785	0.269531	3162411
	MspI&ApekI	G^CWGC	40-220	0.15225	0.562403	0.265286	0.228778	0.348063	0.527087	0.346855	0.146311	0.186797	0.206658	1979613
	MspI&TaqaI	T^CGA	40-220	0.0998886	0.528731	0.203863	0.117236	0.300767	0.49979	0.232316	0.087426	0.0917942	0.131895	754455
	MspI&BanII	GRGCY^C	40-220	0.0983745	0.532971	0.200254	0.120083	0.299391	0.507324	0.242034	0.087949	0.107826	0.142089	974108
	MspI&BglII	A^GATCT	40-220	0.06925	0.488264	0.149385	0.0833333	0.254567	0.470132	0.176531	0.0582855	0.0605807	0.0956751	538764
	MspI&BamHI	G^GATCC	40-220	0.0687711	0.489935	0.147209	0.0815217	0.252493	0.471875	0.174092	0.0559581	0.0583097	0.0930785	459594
	MspI&SphI	GCATG^C	40-220	0.0678688	0.490553	0.147305	0.0789337	0.254741	0.471653	0.175028	0.0579439	0.0599877	0.0949299	451613
	MspI&KpnI	GGTAC^C	40-220	0.0640822	0.487051	0.143224	0.0729814	0.249184	0.468973	0.172373	0.0526394	0.0562658	0.0901535	390263
	MspI&BssSI	C^ACGAG	40-220	0.0633544	0.489651	0.144123	0.0737578	0.25016	0.469775	0.171544	0.0521235	0.0566569	0.0897157	366121
	MspI	C^CGG	40-300	0.0702038	0.521538	0.166003	0.0885093	0.273692	0.498593	0.188976	0.0584766	0.0658755	0.10013	408720
	MspI&AluI	AG^CT	40-300	0.355075	0.619984	0.438874	0.432453	0.488975	0.604221	0.48727	0.357467	0.378006	0.401413	8167144
	MspI&HpyCH4V	TG^CA	40-300	0.340424	0.610649	0.406333	0.369048	0.462801	0.589195	0.463832	0.334728	0.358799	0.365567	7659091
	MspI&BstNI	CC^WGG	40-300	0.263183	0.616458	0.403432	0.363872	0.457008	0.592517	0.452886	0.262797	0.298576	0.350195	4701988
	MspI&HpyCH4III	CAN^GT	40-300	0.240926	0.582027	0.335028	0.283126	0.406401	0.559013	0.378319	0.247746	0.2877	0.285344	4452202
	MspI&HaeIII	GG^CC	40-300	0.231895	0.57759	0.367375	0.328675	0.419508	0.544306	0.428877	0.22988	0.278713	0.314159	3834466
	MspI&ApekI	G^CWGC	40-300	0.184063	0.586643	0.310331	0.276139	0.385493	0.551189	0.388512	0.180249	0.229277	0.246313	2475309
	MspI&BanII	GRGCY^C	40-300	0.119809	0.566051	0.238185	0.152174	0.332546	0.537318	0.278861	0.109139	0.136528	0.169341	1223466
	MspI&TaqaI	T^CGA	40-300	0.119295	0.565888	0.244282	0.145445	0.336888	0.532757	0.267967	0.106524	0.117011	0.157445	930425
	MspI&BglII	A^GATCT	40-300	0.0830735	0.527288	0.181656	0.109472	0.286455	0.504468	0.205376	0.0717111	0.078021	0.114825	675245
	MspI&BamHI	G^GATCC	40-300	0.0813512	0.528591	0.178062	0.100673	0.283243	0.505846	0.20163	0.0678185	0.0746903	0.110854	569359
	MspI&SphI	GCATG^C	40-300	0.0811652	0.52933	0.178496	0.103261	0.285748	0.505434	0.203296	0.0711761	0.0772556	0.113432	567456
	MspI&KpnI	GGTAC^C	40-300	0.0757861	0.525866	0.173418	0.0929089	0.279406	0.502667	0.199631	0.0638739	0.072209	0.107273	483724
	MspI&BssSI	C^ACGAG	40-300	0.0748544	0.528094	0.17433	0.0967909	0.279708	0.503431	0.198188	0.0631564	0.0723562	0.106392	451448

## Sheet: Table S2
Table S2. Data required with 20× depth of sequencing from double-enzyme RRBS libraries based on in silico analysis
In silico Simulation of Different Sequencing Strategy	Covered CpGs	Collected Fragments	Data Required with 20× Depth of Sequencing
50bp se reads sequencing of single-enzyme RRBS(40-220bp)	2785316	647902	1.3G
50bp pe reads sequencing of single-enzyme RRBS(40-220bp)	5570632	647902	2.6G
90bp se reads sequencing of single-enzyme RRBS(40-220bp)	3362950	647902	2.3G
90bp pe reads sequencing of single-enzyme RRBS(40-220bp)	6725900	647902	4.6G
50bp se reads sequencing of double-enzyme RRBS(40-220bp)	5406475	2632046	5.2G
50bp pe reads sequencing of double-enzyme RRBS(40-220bp)	10812950	2632046	10.4G
90bp se reads sequencing of double-enzyme RRBS(40-220bp)	6524489	2632046	9.4G
90bp pe reads sequencing of double-enzyme RRBS(40-220bp)	13048978	2632046	18.8G
50bp se reads sequencing of double-enzyme RRBS(40-300bp)	6328202	3215007	6.4G
50bp pe reads sequencing of double-enzyme RRBS(40-300bp)	12656404	3215007	12.8G
90bp se reads sequencing of double-enzyme RRBS(40-300bp)	8013905	3215007	11.6G
90bp pe reads sequencing of double-enzyme RRBS(40-300bp)	16027810	3215007	23.2G

## Sheet: Table S3
Table S3. Summary of data generation and QC by single- or double-enzyme strategies of RRBS.
Sample	Source material	Input DNA (μg)	Enzyme	Size Selection	Bisulfite conversion rate(%)	Number of lanes	Total reads	Aligned reads	Alignment rate (%)	Unique aligned reads	Unique alignment rate(%)	Total CpGs	Unique CpGs	Mean CpG coverage (fold)
YH	Fresh peripheral blood	3	MspI	40-220	>99.1	1	83621980	78382091	0.937338	63449818	0.75877	76223781	3472542	21.9504
YH	Fresh peripheral blood	4	MspI and ApekI	40-220	>99.3	1	101820956	78482321	0.770788	64838177	0.636786	86749021	8275132	10.4831
mDC	Cultured cell line	2	MspI	40-220	>99.2	1	153618626	116711907	0.759751	98705403	0.642535	85330794	3775425	22.6016
mDC	Cultured cell line	0.1	MspI and ApekI	40-300	>99.2	1	106512392	82517332	0.77472	71734634	0.673486	73709533	10481789	7.03215
HCT116	Cultured colon cancer cell line	0.1	MspI and ApekI	40-300	>98.57*	1.5	165408822	93360465	0.564423	69166122	0.418153	60728290	21618287	2.80912
DKO	Cultured colon cancer cell line	0.1	MspI and ApekI	40-300	>98.34*	0.5	58754144	40893742	0.696015	32708024	0.556693	52097965	8112060	6.42229
*:Bisulfite conversion rate was esitmated by reads from unmethylated lambda DNA

## Sheet: Table S4
Table S4. Pearson correlation coefficients of CpG sites between whole genome bisulfite between two RRBS strategies on genetic elements
	CGI	CGIshore	Enhancer	Promoter	5-UTR	CDS	Intron	3-UTR	Downstream2k
single-enzyme RRBS	0.93	0.93	0.92	0.94	0.91	0.95	0.94	0.92	0.94
double-enzyme RRBS	0.92	0.9	0.86	0.94	0.92	0.91	0.84	0.82	0.9

## Sheet: Table S5
Table S5. Summary of all the genes analyzed by double-enzyme RRBS and DGE technology
Gene category					Gene	promoter location			methylation levels			gene expression
						chr	start	end	HCT116	DKO	P-value	Gene-id	HCT116(TPM)	DKO(TPM)	log2(DKO/HCT116)	P-value	FDR
Total 11391 genes	4542 genes displayed significantly differential DNA methylation within promoter regions			16 DKO-hypermethylation	C12orf11	chr12	26982522	26984521	0.0234375	0.24	0.000647544	55726	29.7	29.94	0.0116113	0.90091	0.932877
					RDM1	chr17	31281894	31283893	0.330435	0.857143	0.0087921	201299	2.84	1.67	-0.766043	0.026277	0.0513967
					BAHCC1	chr17	76985561	76987560	0.022293	0.229136	1.44581e-22	57597	8.7	10.14	0.22097	0.182723	0.266536
					OSBPL1A	chr18	20231789	20233788	0.0459364	0.254545	7.50516e-06	114876	9.21	10.14	0.138785	0.393878	0.485709
					VSNL1	chr2	17583288	17585287	0.0534351	0.316456	5.15639e-10	7447	7.13	33.52	2.23305	1.82521e-13	1.88516e-12
					C1QTNF6	chr22	35914277	35916276	0.05	0.6	0.00425078	114904	11.6	21.77	0.908217	1.1946e-12	9.84212e-12
					SEC24D	chr4	119976703	119978702	0.296875	0.666667	0.00748126	9871	23.58	19.68	-0.260833497640522	0.0165443	0.0339928
					PRDM9	chr5	23541481	23543480	0.398524	0.655172	0.00984219	56979	0.01	0.12	3.58496	0.271458	0.358447
					GSTA4	chr6	52968100	52970099	0.0121951	0.4375	1.88195e-08	2941	1.39	1.31	-0.0855181	0.851062	0.892971
					C7orf46	chr7	23684347	23686346	0.308219	0.554217	0.000410154	340277	2.65	0.83	-1.67481	6.56518e-05	0.000214591
					MRPS17	chr7	55985105	55987104	0.147679	0.466667	0.00504414	51373	32.66	23.32	-0.485957	4.2968e-07	1.89001e-06
					ATP5J2	chr7	98901745	98903744	0.192593	0.428571	8.18049e-05	9551	41.68	18.85	-1.14479	3.0417e-33	5.47198e-32
					SERPINE1	chr7	100555172	100557171	0.248	0.449664	0.000615488	5054	49.69	66.08	0.411258	7.4932e-10	4.39329e-09
					C9orf68	chr9	4656465	4658464	0.628571	0.941176	0.00750889	55064	0.95	0.72	-0.399931	0.47509	0.567012
					CDC14B	chr9	98421934	98423933	0.222222	0.636364	3.05138e-05	8555	61.61	49.92	-0.303547	7.7025e-06	2.87695e-05
					RBMX	chrX	135790606	135792605	0.310078	0.894737	1.42202e-06	27316	69.42	64.83	-0.0986898	0.109222	0.174904
		4526 hypomethylated genes in DKO cells comparing with HCT116 cells	372 significantly upregulated genes in DKO cells		SCNN1D	chr1	1205439	1207438	0.837398	0.173393	5.14902e-78	6339	4.54	13.18	1.53759	0	0
					CALML6	chr1	1834126	1836125	0.917808	0.352601	3.48868e-27	163688	0.32	1.61	2.33092	0.000149302	0.000461982
					MEGF6	chr1	3517920	3519919	0.304878	0.0498615	1.77425e-17	1953	61.23	169.44	1.46846	2.31726e-12	1.81549e-11
					TNFRSF25	chr1	6448843	6450842	0.909091	0.251701	3.37669e-56	8718	1.51	6.92	2.19622	1.26681e-10	8.03385e-10
					FBXO44	chr1	11635019	11637018	0.344086	0.0875706	6.85926e-13	93611	21.31	54.27	1.34862	2.26486e-14	2.73244e-13
					EIF4G3	chr1	21375928	21377927	0.328173	0.0310881	4.15267e-28	8672	15.51	31.61	1.02718	2.43138e-13	2.44722e-12
					SYTL1	chr1	27539100	27541099	0.403509	0.127451	6.59446e-06	84958	19.61	50.16	1.35495	0	0
					GMEB1	chr1	28865831	28867830	0.641791	0.0853659	3.11891e-13	10691	1.2	2.86	1.25298	0.000829418	0.00226948
					C1orf90	chr1	32483405	32485404	0.780488	0.297297	2.96049e-05	84734	0.01	0.6	5.90689	0.00132079	0.00347998
					EPHA10	chr1	38003412	38005411	0.675393	0.0153846	2.32799e-72	284656	0.01	0.83	6.37504	9.21292e-05	0.000294631
					BMP8A	chr1	39727905	39729904	0.40552	0.0189066	7.8449e-143	353500	2.27	6.68	1.55716	1.54125e-09	8.76523e-09
					TMEM125	chr1	43506994	43508993	0.581818	0.0413534	3.52069e-20	128218	13.12	28.51	1.1197	2.46914e-13	2.47123e-12
					UROD	chr1	45248417	45250416	0.24183	0.0101626	1.13239e-27	7389	11.6	28.27	1.28515	2.79998e-13	2.74626e-12
					CCDC17	chr1	45862261	45864260	0.783784	0.333333	0.00918004	149483	0.57	2.03	1.83245	0.000221002	0.000665018
					TSPAN1	chr1	46416799	46418798	0.375	0.0722892	0.000202609	10103	5.8	15.63	1.43019	0	0
					CC2D1B	chr1	52604453	52606452	0.416667	0.016129	1.43685e-19	200014	2.46	5.61	1.18934	6.74716e-06	2.54622e-05
					ECHDC2	chr1	53160035	53162034	0.632353	0	0.000145893	55268	11.03	24.1	1.1276	3.17524e-13	3.0327e-12
					BCAR3	chr1	93919974	93921973	0.654762	0.234568	6.7491e-08	8412	16.08	34.47	1.10007	0	0
					CYB561D1	chr1	109836245	109838244	0.563218	0.055814	1.84763e-21	284613	1.64	3.88	1.24236	0.000111508	0.000351153
					MAGI3	chr1	113732998	113734997	0.209964	0.00655738	2.88147e-18	260425	1.2	3.88	1.69302	1.11566e-06	4.68691e-06
					TXNIP	chr1	144147939	144149938	0.857143	0.0222222	7.17698e-21	10628	1.01	2.86	1.50166	0.000127375	0.000398122
					C1orf51	chr1	148519853	148521852	0.783133	0.0618182	1.05788e-70	148523	0.01	0.66	6.04439	0.000678772	0.00188449
					S100A3	chr1	151788359	151790358	0.614286	0	1.11037e-05	6274	0.19	1.31	2.7855	0.000220704	0.000664262
					DCST2	chr1	153272882	153274881	0.865385	0.375	2.62612e-05	127579	0.76	4	2.39593	3.43868e-07	1.52482e-06
					RIT1	chr1	154147802	154149801	0.533333	0	1.03579e-07	6016	2.46	9.9	2.00877	8.9262e-14	9.95755e-13
					PAQR6	chr1	154484417	154486416	0.857143	0.159159	3.76298e-43	79957	3.66	13.96	1.93138	0	0
					IQGAP3	chr1	154809021	154811020	0.505263	0.0694444	4.51623e-10	128239	5.04	10.14	1.00856	1.1175e-07	5.2433e-07
					NIT1	chr1	159352515	159354514	0.433333	0.0135593	8.95369e-28	4817	34.68	72.46	1.06308	4.26548e-13	3.93899e-12
					KLHL12	chr1	201162995	201164994	0.614973	0	6.86587e-20	59349	8.83	20.58	1.22076	0	0
					ZC3H11A	chr1	202029374	202031373	0.392405	0	1.80161e-05	9877	70.12	194.43	1.47135	4.5075e-12	3.36984e-11
					MDM4	chr1	202750134	202752133	0.380952	0.05	0.000339012	4194	15.76	37.69	1.25791	2.34702e-13	2.37071e-12
					MAPKAPK2	chr1	204922912	204924911	0.6	0.0666667	7.44124e-07	9261	9.02	27.32	1.59876	0	0
					OBSCN	chr1	226460484	226462483	0.914894	0.0958466	2.14817e-81	84033	4.86	13.66	1.49093	0	0
					TARBP1	chr1	232681473	232683472	0.25	0	1.4426e-06	6894	17.34	63.46	1.87174	4.88054e-13	4.40395e-12
					CACNB2	chr10	18467612	18469611	0.704846	0.0426829	8.17916e-45	783	0.01	0.78	6.2854	0.00017927	0.000547556
					ZNF239	chr10	43390072	43392071	0.820513	0	6.14152e-17	8187	1.07	2.74	1.35657	0.000524854	0.00148946
					SYT15	chr10	46390608	46392607	0.845694	0.037553	0	83849	0.95	3.04	1.67807	1.80511e-05	6.43446e-05
					RHOBTB1	chr10	62373996	62375995	0.630522	0.0923077	6.4544e-26	9886	1.64	3.46	1.07708	0.00112784	0.00301011
					HERC4	chr10	69505110	69507109	0.684211	0.203704	5.77837e-08	26091	9.65	20.76	1.10521	0	0
					TACR2	chr10	70846681	70848680	0.791304	0.328859	1.47015e-17	6865	1.14	4.41	1.95174	1.60396e-08	8.22349e-08
					UNC5B	chr10	72640355	72642354	0.267045	0.0097561	7.33458e-27	219699	2.08	11.03	2.40678	4.85612e-13	4.39307e-12
					SPOCK2	chr10	73518774	73520773	0.822785	0.552632	0.00327927	9806	0.44	1.97	2.16262	6.11562e-05	0.000200821
					NDST2	chr10	75241349	75243348	0.237805	0.0189753	9.70557e-18	8509	2.46	5.13	1.0603	8.62564e-05	0.000277159
					BTAF1	chr10	93671716	93673715	0.248996	0	0.000221548	9044	13.24	44.67	1.7544	0	0
					C10orf33	chr10	100164932	100166931	0.843137	0.0754717	4.33462e-42	84795	5.36	16.82	1.64987	0	0
					SEC31L2	chr10	102269586	102271585	0.897172	0.161417	5.03438e-84	25956	3.28	15.33	2.22459	2.79776e-14	3.34132e-13
					MRPL43	chr10	102737263	102739262	0.636943	0.0794118	1.31633e-54	84545	2.14	5.31	1.3111	2.38098e-06	9.60775e-06
					AS3MT	chr10	104617200	104619199	0.91844	0.0900474	1.11294e-85	57412	0.82	2.39	1.54331	0.000382866	0.0011073
					CUZD1	chr10	124595682	124597681	0.521978	0.193548	0.000769597	50624	0.13	1.37	3.39759	0.000128694	0.000401979
					IKZF5	chr10	124758302	124760301	0.40884	0	1.55943e-20	64376	0.88	3.58	2.02438	2.33596e-07	1.05426e-06
					ADAM8	chr10	134940363	134942362	0.904545	0.0800971	7.69595e-102	101	0.63	3.1	2.29884	1.32861e-06	5.53243e-06
					IFITM1	chr11	301991	303990	0.878049	0.192308	1.93447e-18	8519	5.3	13.84	1.38478	0	0
					TMEM16J	chr11	432012	434011	0.574074	0.285486	6.66657e-14	338440	11.41	38.05	1.7376	9.83658e-14	1.08538e-12
					DRD4	chr11	625305	627304	0.923573	0.152493	0	1815	0.95	2.27	1.25669	0.00294566	0.00720422
					BRSK2	chr11	1365705	1367704	0.490028	0.0258342	1.30725e-85	9024	2.84	5.73	1.01264	6.4101e-05	0.00020986
					CHRNA10	chr11	3649191	3651190	0.860759	0.0588235	2.91371e-10	57053	0.5	1.67	1.73985	0.00136058	0.00357159
					PPFIBP2	chr11	7489629	7491628	0.315152	0.0237288	6.09556e-19	8495	0.19	1.01	2.41028	0.002332	0.00585451
					TMEM41B	chr11	9292873	9294872	0.555556	0	2.17338e-12	440026	33.1	96.5	1.5437	0	0
					ARNTL	chr11	13253901	13255900	0.353333	0.0133929	1.18894e-20	406	3.78	7.81	1.04694	1.57215e-06	6.49516e-06
					PDE3B	chr11	14619907	14621906	0.381166	0.055	6.76889e-17	5140	2.96	9.48	1.67929	0	0
					LUZP2	chr11	24473132	24475131	0.842294	0.125	6.09352e-13	338645	0.76	2.03	1.41741	0.00207984	0.00528211
					VWCE	chr11	60819365	60821364	0.863905	0.121864	2.30886e-146	220001	1.01	3.64	1.84958	5.63656e-07	2.44825e-06
					BBS1	chr11	66032695	66034694	0.65587	0.155556	8.6589e-17	582	2.46	5.01	1.02615	0.000158042	0.000486483
					FGF19	chr11	69228288	69230287	0.519789	0.0209546	4.83955e-147	9965	27.11	63.7	1.23247	7.51398e-13	6.45639e-12
					TMEM16A	chr11	69600294	69602293	0.22449	0.0162771	2.42402e-29	55107	14.44	33.7	1.22268	2.83774e-13	2.77182e-12
					SHANK2	chr11	70185521	70187520	0.901887	0.0227273	1.02341e-164	22941	3.72	8.47	1.18706	3.11114e-08	1.55033e-07
					MED17	chr11	93155053	93157052	0.215686	0	0.00195959	9440	22.45	46.4	1.04741	4.95826e-13	4.4571e-12
					TMEM136	chr11	119699226	119701225	0.206897	0	9.84324e-09	219902	1.26	2.86	1.18259	0.00143667	0.00375399
					ROBO3	chr11	124238492	124240491	0.571429	0.0227273	6.7153e-46	64221	14.5	30.77	1.08547	4.17444e-13	3.87e-12
					FAM118B	chr11	125584829	125586828	0.212625	0.00613497	2.68669e-12	79607	2.52	5.13	1.02554	0.000135945	0.000423231
					NTF3	chr12	5471559	5473558	0.804469	0	7.16593e-34	4908	0.25	1.91	2.93357	4.34354e-05	0.0001459
					GNB3	chr12	6817636	6819635	0.818966	0.374603	5.914e-17	2784	2.96	9.48	1.67929	0	0
					GABARAPL1	chr12	10254756	10256755	0.394161	0.0277778	4.5657e-06	23710	16.39	33.04	1.0114	3.94796e-13	3.69134e-12
					ITPR2	chr12	26877399	26879398	0.696203	0.0454545	1.15243e-22	3709	2.77	8.35	1.59189	6.87916e-12	4.99319e-11
					C12orf35	chr12	32001620	32003619	0.343195	0.00411523	1.44726e-24	55196	8.39	19.86	1.24312	7.5051e-14	8.45856e-13
					SYT10	chr12	33484022	33486021	0.591837	0.25	0.00698751	341359	0.32	2.03	2.66534	2.71598e-05	9.41451e-05
					ADCY6	chr12	47464180	47466179	0.602444	0.210526	0.000714637	112	14.5	30.18	1.05754	4.17444e-13	3.87506e-12
					FKBP11	chr12	47605543	47607542	0.717391	0.0103093	3.71825e-49	51303	2.96	9.42	1.67013	3.9968e-15	5.05361e-14
					LOC144233	chr12	48523143	48525142	0.244681	0.00917431	2.2166e-11	144233	2.4	6.44	1.42403	2.72422e-08	1.36567e-07
					C12orf22	chr12	49763601	49765600	0.787611	0.0416667	4.6536e-35	81566	9.96	21.05	1.0796	0	0
					KRT80	chr12	50872052	50874051	0.487805	0.180645	6.72278e-08	144501	2.08	10.08	2.27684	4.85612e-13	4.39028e-12
					KRTHB6	chr12	50979916	50981915	0.787879	0.0847458	7.34841e-12	3892	0.32	1.25	1.96578	0.0024621	0.00613346
					CALCOCO1	chr12	52407487	52409486	0.256198	0	8.59291e-10	57658	5.49	14.43	1.39419	0	0
					ITGA7	chr12	54387895	54389894	0.213115	0.0121212	9.50254e-07	3679	11.98	24.75	1.0468	2.5202e-13	2.50996e-12
					USP52	chr12	55014018	55016017	0.328042	0.0549451	8.42841e-08	9924	38.78	126.8	1.70917	1.55431e-14	1.91089e-13
					INHBE	chr12	56133363	56135362	0.794521	0.216216	6.43888e-09	83729	0.69	2.03	1.55681	0.00105014	0.00281915
					MON2	chr12	61144864	61146863	0.3375	0	1.52734e-06	23041	7.25	19.5	1.42742	0	0
					XPOT	chr12	63082500	63084499	0.210526	0	5.56965e-08	11260	26.55	83.74	1.65721	3.41726e-13	3.22698e-12
					TMBIM4	chr12	64850075	64852074	0.497326	0.130435	3.98503e-06	51643	1.64	3.76	1.19704	0.00022055	0.000663939
					BBS10	chr12	75266354	75268353	0.350515	0	0.000217166	79738	12.55	30.66	1.28867	2.10942e-14	2.55794e-13
					PAWR	chr12	78608922	78610921	0.21875	0.0163934	0.000506362	5074	5.42	17.53	1.69346	0	0
					FLJ40142	chr12	108989884	108991883	0.739726	0.318182	0.000672833	400073	2.08	4.59	1.14191	8.10122e-05	0.000261848
					RBM19	chr12	112888500	112890499	0.210526	0	1.50405e-07	9904	3.72	8.77	1.23727	5.94398e-09	3.19621e-08
					CCDC62	chr12	121823026	121825025	0.893023	0.618421	4.19593e-07	84660	0.25	1.13	2.17632	0.00245708	0.00612632
					ULK1	chr12	130943232	130945231	0.679012	0.059761	5.81927e-29	8408	4.54	9.6	1.08034	4.51312e-08	2.21556e-07
					ZMYM5	chr13	19335774	19337773	0.420792	0.0123153	7.56016e-54	9205	3.59	8.11	1.17572	7.84852e-08	3.76453e-07
					CG018	chr13	31900316	31902315	0.805556	0.366667	2.80695e-09	90634	0.19	0.95	2.32193	0.00388058	0.0092706
					LOC387921	chr13	38508455	38510454	0.329268	0.0530973	4.51404e-07	387921	2.84	6.5	1.19455	1.09349e-06	4.59918e-06
					ABHD13	chr13	107666764	107668763	0.300813	0.0277778	0.000280055	84945	9.08	18.55	1.03065	3.05534e-13	2.9439e-12
					TEP1	chr14	19951421	19953420	0.314286	0	1.1058e-07	7011	11.22	27.14	1.27435	7.03882e-14	7.99007e-13
					RNASE1	chr14	20340877	20342876	0.741935	0.0909091	0.000252774	6035	0.88	6.02	2.77419	9.45628e-08	4.48873e-07
					LTB4R	chr14	23850357	23852356	0.923077	0.011544	5.87082e-210	1241	3.66	8.17	1.15849	9.43418e-08	4.48273e-07
					SOCS4	chr14	54561594	54563593	0.478261	0	1.2043e-06	122809	7.13	17.89	1.32718	1.82521e-13	1.88243e-12
					AKAP5	chr14	63999970	64001969	0.676692	0.35	4.44767e-06	9495	0.01	0.95	6.56986	2.43322e-05	8.5049e-05
					SPTB	chr14	64359620	64361619	0.550265	0.155556	1.43387e-15	6710	2.08	4.17	1.00346	0.00071434	0.00197783
					RAB15	chr14	64508552	64510551	0.389972	0.0287671	1.03986e-71	376267	0.5	1.97	1.9782	0.000145878	0.000452075
					RGS6	chr14	71467539	71469538	0.836735	0.0948276	4.59603e-95	9628	4.29	9.78	1.18886	2.47492e-09	1.3799e-08
					JDP2	chr14	74966590	74968589	0.779817	0.541353	0.000138043	122953	3.59	7.81	1.12134	3.86738e-07	1.70852e-06
					SERPINA5	chr14	94115564	94117563	0.675	0.0416667	1.67822e-10	5104	2.71	5.61	1.04971	4.7572e-05	0.000158558
					LTK	chr15	39593370	39595369	0.309278	0.0566038	0.000329897	4058	12.67	36.5	1.52648	0	0
					SPTBN5	chr15	39973568	39975567	0.600858	0.0513393	6.44532e-57	51332	1.14	3.16	1.47089	6.98246e-05	0.000227655
					CATSPER2	chr15	41728332	41730331	0.844884	0.422351	1.89875e-37	117155	0.13	0.83	2.6746	0.00348548	0.00839729
					GATM	chr15	43458273	43460272	0.685714	0.0909091	0.000271369	2628	0.01	0.6	5.90689	0.00132079	0.00347676
					GLDN	chr15	49419005	49421004	0.85	0.333333	0.00115938	342035	2.4	5.55	1.20945	5.55378e-06	2.11893e-05
					CCPG1	chr15	53487835	53489834	0.4	0	3.09709e-06	9236	6.68	22.84	1.77364	0	0
					DNAJA4	chr15	76341551	76343550	0.458333	0	8.04581e-13	55466	18.73	46.04	1.29754	2.81552e-13	2.75201e-12
					EFTUD1	chr15	80342160	80344159	0.560606	0	0.000473951	79631	1.07	4.17	1.96244	3.60446e-08	1.78428e-07
					ADAMTS17	chr15	98699707	98701706	0.385246	0.0416667	1.52899e-06	170691	0.76	4.41	2.53671	3.43324e-07	1.52384e-06
					RHBDL1	chr16	664076	666075	0.962825	0.0427553	2.76924e-303	9028	2.46	7.75	1.65554	9.92074e-12	7.06381e-11
					MSLN	chr16	749134	751133	0.690428	0.307843	3.27239e-45	10232	0.5	1.55	1.63227	0.00321214	0.00779558
					PRSS33	chr16	2776710	2778709	0.621053	0.148148	3.00407e-16	260429	0.01	0.54	5.75489	0.00257006	0.00635561
					POLR3E	chr16	22214242	22216241	0.456522	0.034188	9.70816e-24	55718	1.45	3.58	1.30391	0.00011725	0.000367849
					ATP2A1	chr16	28795310	28797309	0.9	0.294985	1.07817e-21	487	1.14	2.86	1.32698	0.000461988	0.00132108
					LAT	chr16	28901888	28903887	0.811475	0.016369	5.49172e-90	27040	0.95	3.52	1.88958	5.98658e-07	2.59552e-06
					KCTD13	chr16	29845047	29847046	0.419598	0.0147929	2.66619e-46	253980	2.71	6.98	1.36493	2.22576e-08	1.12611e-07
					MLCK	chr16	45339723	45341722	0.818182	0.566667	0.00668331	91807	1.07	2.62	1.29196	0.00109031	0.00291818
					CYLD	chr16	49331530	49333529	0.343434	0.00543478	1.01633e-16	1540	1.64	3.46	1.07708	0.00112784	0.00301068
					CHD9	chr16	51644446	51646445	0.45	0.0222222	8.73797e-08	80205	6.75	19.26	1.51265	0	0
					BBS2	chr16	55111697	55113696	0.7	0.225806	3.74994e-05	583	3.15	8.95	1.50654	8.8205e-12	6.31521e-11
					GPR56	chr16	56209459	56211458	0.379747	0.170213	0.000407809	9289	24.21	48.79	1.01098	5.1159e-13	4.58142e-12
					CES3	chr16	65550639	65552638	0.644444	0.287879	1.16273e-05	23491	1.14	2.5	1.13289	0.00378842	0.0090672
					HSF4	chr16	65752858	65754857	0.880702	0.0653105	1.16725775597611e-317	3299	2.65	8.83	1.73642	1.46105e-13	1.54613e-12
					FAM65A	chr16	66118255	66120254	0.605263	0.0808824	3.53845e-61	79567	3.97	8.17	1.0412	1.01253e-06	4.27513e-06
					CENPT	chr16	66438863	66440862	0.4	0.0316456	8.28271e-25	80152	11.6	23.62	1.02588	2.79998e-13	2.74437e-12
					LCAT	chr16	66535517	66537516	0.818182	0.114804	3.09647e-72	3931	5.68	15.57	1.45481	0	0
					NFATC3	chr16	66674876	66676875	0.606138	0.0236427	3.84202e-138	4775	0.69	2.56	1.89148	2.23568e-05	7.87057e-05
					LYPLA3	chr16	66834748	66836747	0.489796	0.02391	7.94616e-56	23659	3.53	7.22	1.03233	5.13468e-06	1.96696e-05
					SMPD3	chr16	67039906	67041905	0.449664	0.0140449	9.44325e-47	55512	0.25	1.31	2.38957	0.00056825	0.00160047
					LOC497190	chr16	73012792	73014791	0.882995	0.247048	1.00723e-157	497190	1.26	3.52	1.48215	2.59972e-05	9.04461e-05
					TAF1C	chr16	82778164	82780163	0.572464	0.0371058	7.346e-46	9013	25.98	58.51	1.17128	9.5035e-14	1.05108e-12
					ATP2C2	chr16	82957634	82959633	0.496032	0.0562061	7.92012e-41	9914	2.65	7.46	1.49318	5.99866e-10	3.5463e-09
					MAP1LC3B	chr16	85981320	85983319	0.301294	0.0222119	1.09298e-79	81631	81.91	206.84	1.3364	3.18102e-12	2.43319e-11
					NULP1	chr16	88465527	88467526	0.386667	0.0490077	8.79309e-86	22980	42.44	90.65	1.09488	6.47482e-13	5.65234e-12
					SERPINF2	chr17	1590880	1592879	0.755102	0.162857	1.05904e-16	5345	2.08	4.23	1.02407	0.000529426	0.00150034
					FGF11	chr17	7281413	7283412	0.83815	0.0434783	1.23057e-118	2256	0.95	3.28	1.7877	3.28268e-06	1.29629e-05
					HES7	chr17	7968128	7970127	0.622328	0.0661017	1.68215e-85	84667	0.32	3.88	3.59991	2.39948e-05	8.41802e-05
					MYH3	chr17	10500191	10502190	0.79	0.2	1.39327e-05	4621	2.14	4.83	1.17441	3.65604e-05	0.000124395
					CDRT4	chr17	15311651	15313650	0.728155	0.264706	3.54958e-06	284040	18.98	50.22	1.40378	0	0
					MYO18A	chr17	24531534	24533533	0.232558	0.00188679	1.8451e-17	399687	0.13	1.07	3.04103	0.00046372	0.0013255
					CORO6	chr17	24972621	24974620	0.52549	0.0382294	6.17238e-55	84940	6.68	13.84	1.05092	1.3768e-10	8.68873e-10
					LRRC37B	chr17	27370268	27372267	0.842105	0.3125	5.20972e-05	114659	2.4	5.01	1.06178	0.000100094	0.000317815
					TMEM132E	chr17	29929881	29931880	0.889154	0.0390879	0	124842	0.01	1.25	6.96578	8.7224e-07	3.70702e-06
					SLFN5	chr17	30592199	30594198	0.504808	0.0430108	4.74253e-17	162394	2.21	6.26	1.50212	1.18931e-08	6.17778e-08
					SLFN13	chr17	30799886	30801885	0.789227	0.382353	1.16212e-06	146857	0.76	2.21	1.53998	0.000633278	0.00176647
					PLXDC1	chr17	34561299	34563298	0.684543	0.0806916	3.93705e-110	57125	1.7	3.58	1.07442	0.000969224	0.00261576
					CACNB1	chr17	34607428	34609427	0.442857	0.0495868	6.73143e-11	782	1.26	2.68	1.08881	0.00387682	0.00926318
					PPP1R1B	chr17	35036279	35038278	0.909683	0.0274443	0	84152	0.57	2.92	2.35693	2.43094e-06	9.78434e-06
					GCN5L2	chr17	37526909	37528908	0.840774	0.159548	1.4369e-230	2648	9.02	24.1	1.41783	0	0
					LOC146909	chr17	40380609	40382608	0.231325	0.0104712	6.13355e-25	146909	0.01	0.72	6.16993	0.000348832	0.0010159
					HOXB3	chr17	44006810	44008809	0.912548	0.357647	1.79108e-51	3213	3.22	8.23	1.35383	1.43373e-09	8.18976e-09
					HOXB5	chr17	44026103	44028102	0.927673	0.105082	2.76056e-178	3215	12.55	35.55	1.50216	2.10942e-14	2.55358e-13
					COL1A1	chr17	45634000	45635999	0.695652	0.0769231	8.48886e-18	1277	24.28	53.68	1.14462	5.822e-13	5.13927e-12
					RAD51C	chr17	54122962	54124961	0.513514	0.0188679	1.31006e-21	5889	0.5	2.45	2.29278	7.15806e-06	2.6927e-05
					CD300A	chr17	69972117	69974116	0.758929	0.0424242	2.51644e-38	11314	0.32	1.97	2.62205	2.9408e-05	0.000101517
					GRIN2C	chr17	70367603	70369602	0.809692	0.0311522	0	2905	0.44	4	3.18442	7.61566e-06	2.85276e-05
					ARMC7	chr17	70615677	70617676	0.384224	0.00995575	2.44189e-76	79637	22.38	47.71	1.09208	3.66818e-13	3.44107e-12
					CDK3	chr17	71507014	71509013	0.693841	0.183646	3.59601e-79	1018	1.77	4.35	1.29727	2.10966e-05	7.44167e-05
					QRICH2	chr17	71815357	71817356	0.848101	0.349653	5.91646e-165	84074	1.07	8.35	2.96417	1.32678e-08	6.8618e-08
					ASPSCR1	chr17	77526715	77528714	0.392473	0.0246046	1.61785e-45	79058	6.49	13.06	1.00886	1.63097e-09	9.24585e-09
					C17orf62	chr17	78001984	78003983	0.24183	0.0181818	5.68891e-18	79415	0.25	1.13	2.17632	0.00245708	0.00612524
					ESCO1	chr18	17434692	17436691	0.326531	0.0993151	1.55379e-15	114799	2.4	5.01	1.06178	0.000100094	0.000317744
					ZNF271	chr18	31122298	31124297	0.463768	0	0.00117584	10778	8.01	20.22	1.33591	6.81676e-14	7.78151e-13
					CCDC11	chr18	46046864	46048863	0.836996	0.108878	4.2248e-149	220136	0.5	4.41	3.14078	4.1815e-06	1.62815e-05
					SHC2	chr19	411833	413832	0.458213	0.0341564	6.87439e-112	25759	3.59	13.3	1.88937	2.68674e-14	3.21956e-13
					AMH	chr19	2198113	2200112	0.806916	0.165842	1.64652e-97	268	15.07	36.5	1.27622	6.1151e-13	5.37463e-12
					PRAM1	chr19	8473496	8475495	0.778761	0.560345	0.000468808	84106	1.58	3.28	1.05377	0.00179791	0.00461476
					ADAMTS10	chr19	8581589	8583588	0.5	0.0967742	3.54942e-13	81794	3.78	15.8	2.06347	0	0
					ZNF558	chr19	8794566	8796565	0.896552	0.132353	2.34141e-55	148156	9.27	24.75	1.41679	5.79536e-14	6.70714e-13
					TYK2	chr19	10352212	10354211	0.37551	0.0891304	2.53053e-19	7297	0.63	1.79	1.50654	0.00262184	0.00647127
					QTRT1	chr19	10671131	10673130	0.239726	0.021097	1.30365e-11	81890	6.24	14.37	1.20344	2.8555e-13	2.77961e-12
					EPOR	chr19	11356020	11358019	0.675214	0.307692	5.30384e-07	2057	2.14	5.79	1.43595	1.29246e-07	6.0047e-07
					RGL3	chr19	11391005	11393004	0.780488	0.31068	2.2567e-10	57139	29.01	102.46	1.82044	5.32908e-15	6.70238e-14
					MGC10471	chr19	13717753	13719752	0.297872	0.0334395	5.20417e-19	81576	3.72	14.97	2.0087	0	0
					CYP4F3	chr19	15610707	15612706	0.560976	0.176471	0.00937338	4051	0.5	1.61	1.68706	0.00209724	0.00531965
					TPM4	chr19	16046325	16048324	0.58042	0.0217114	2.30088e-61	7171	19.93	40.62	1.02725	2.45138e-13	2.45691e-12
					BST2	chr19	17377385	17379384	0.717647	0.0588235	1.41237e-11	684	4.35	11.09	1.35017	2.29706e-12	1.80563e-11
					ARRDC2	chr19	17970944	17972943	0.5	0.223793	8.20306e-19	27106	6.49	13.06	1.00886	1.63097e-09	9.24216e-09
					IL12RB1	chr19	18058698	18060697	0.8	0.474576	2.35098e-05	3594	0.01	0.6	5.90689	0.00132079	0.0034787
					PLEKHF1	chr19	34846167	34848166	0.568548	0.0450997	5.82131e-80	79156	1.64	5.31	1.69502	1.10306e-08	5.74658e-08
					SLC7A9	chr19	38052513	38054512	0.693603	0.252366	1.26878e-28	11136	0.01	1.13	6.82018	3.30258e-06	1.30342e-05
					ZNF566	chr19	41672178	41674177	0.626238	0.142857	7.75098e-57	84924	0.69	2.03	1.55681	0.00105014	0.00281862
					ZFP36	chr19	44587327	44589326	0.644444	0.174107	1.95959e-15	7538	20.3	70.56	1.79737	2.32924e-13	2.3561e-12
					FCGBP	chr19	45132374	45134373	0.637681	0.222222	1.86294e-05	8857	0.88	5.19	2.56016	9.4563e-08	4.48575e-07
					TMEM91	chr19	46559711	46561710	0.546667	0.117647	0.00125204	641649	2.02	6.98	1.78887	1.01481e-11	7.21124e-11
					GRIK5	chr19	47261798	47263797	0.47541	0.0535714	1.99587e-07	2901	0.25	2.27	3.18269	4.11034e-05	0.000138591
					CEACAM1	chr19	47724480	47726479	0.891304	0.171875	1.3066e-14	634	1.51	4.29	1.50643	2.47646e-06	9.96192e-06
					LYPD5	chr19	48998440	49000439	0.831169	0.285714	0.00433513	284348	0.25	1.07	2.09761	0.0040013	0.00953655
					APOE	chr19	50098879	50100878	0.474026	0.0664207	2.0567e-22	348	2.08	4.17	1.00346	0.00071434	0.00197744
					PLA2G4C	chr19	53305827	53307826	0.529412	0.0909091	0.000339335	8605	1.14	3.94	1.78916	3.31548e-07	1.47433e-06
					FLJ32926	chr19	53499145	53501144	0.854167	0.384615	8.05943e-10	93233	5.8	11.81	1.02588	6.07004e-09	3.25537e-08
					LOC126147	chr19	53868077	53870076	0.897959	0.40736	2.13276e-64	126147	0.63	3.04	2.27065	1.39984e-06	5.81542e-06
					SLC6A16	chr19	54520287	54522286	0.837838	0.357143	0.0004861	28968	0.69	3.52	2.35091	6.58978e-07	2.83972e-06
					KLK14	chr19	56279315	56281314	0.813953	0.136364	1.59434e-07	43847	0.19	1.01	2.41028	0.002332	0.00585244
					LENG9	chr19	59666707	59668706	0.754329	0.0705762	0	94059	1.39	4	1.52492	4.45244e-06	1.72467e-05
					ZNF211	chr19	62834396	62836395	0.467213	0	2.38093e-08	10520	2.65	6.02	1.18377	3.19914e-06	1.26435e-05
					ZNF552	chr19	63018094	63020093	0.261111	0.0526316	9.14726e-06	79818	2.08	4.29	1.04439	0.00039084	0.00112899
					ZNF8	chr19	63480130	63482129	0.257143	0.0104167	4.7323e-14	7554	0.13	1.25	3.26534	0.000171788	0.000526403
					ZNF513	chr2	27457098	27459097	0.552632	0.0150602	7.01205e-58	130557	0.63	2.27	1.84927	8.73028e-05	0.000280332
					ZNF512	chr2	27657397	27659396	0.40367	0	1.63795e-09	84450	5.3	10.68	1.01085	4.6576e-08	2.28333e-07
					SUPT7L	chr2	27739954	27741953	0.22963	0	8.92528e-05	9913	12.67	27.85	1.13626	0	0
					RSNL2	chr2	29189822	29191821	0.571765	0.0982659	5.06325e-46	79745	12.8	40.2	1.65105	1.58984e-13	1.66138e-12
					MGC33926	chr2	39744597	39746596	0.710526	0.0909091	1.74167e-21	130733	0.57	2.03	1.83245	0.000221002	0.000664877
					GFPT1	chr2	69467830	69469829	0.294521	0.00555556	5.2169e-16	2673	23.77	53.2	1.16228	2.84218e-13	2.77044e-12
					DYSF	chr2	71532268	71534267	0.888889	0.0416667	6.80689e-14	8291	0.88	3.82	2.118	1.15709e-07	5.41295e-07
					SFXN5	chr2	73152474	73154473	0.44856	0.014245	1.51279e-43	94097	1.58	3.22	1.02714	0.002451	0.00611331
					TACR1	chr2	75279692	75281691	0.78678	0.0810811	2.95419e-18	6869	0.57	3.1	2.44323	2.30326e-06	9.30205e-06
					DUSP2	chr2	96174907	96176906	0.662037	0.188329	7.01073e-31	1844	4.35	11.27	1.3734	7.38742e-13	6.35533e-12
					ANKRD23	chr2	96873486	96875485	0.826087	0.318182	5.03234e-19	200539	1.58	4.95	1.6475	6.16888e-08	2.9912e-07
					BCL2L11	chr2	111592962	111594961	0.647822	0.0489701	0	10018	4.22	10.85	1.36238	2.81086e-12	2.16637e-11
					ZC3H8	chr2	112729122	112731121	0.548387	0.05	0.000243772	84524	4.86	11.15	1.19802	1.43256e-10	9.01663e-10
					HOXD8	chr2	176700723	176702722	0.660194	0.151479	1.18188e-45	3234	1.51	3.28	1.11915	0.00110744	0.00296012
					HOXD3	chr2	176735051	176737050	0.818444	0.242991	9.09831e-43	3232	0.01	0.78	6.2854	0.00017927	0.000547674
					DNAJC10	chr2	183287244	183289243	0.744681	0	0.000284516	54431	35.44	88.81	1.32534	5.12924e-13	4.59048e-12
					STAT1	chr2	191587182	191589181	0.272727	0	0.00165837	6772	50.13	103.06	1.03974	0	0
					OBFC2A	chr2	192249503	192251502	0.257669	0.0204082	7.4484e-05	64859	9.46	21.17	1.16211	0	0
					FLJ39660	chr2	197210601	197212600	0.519231	0	9.68458e-11	284992	1.51	4.59	1.60395	3.39986e-07	1.51043e-06
					STK36	chr2	219243053	219245052	0.321429	0.0284091	9.3771e-09	27148	4.79	14.19	1.56678	0	0
					DNAJB2	chr2	219850284	219852283	0.208696	0.00396825	2.43929e-12	3300	2.33	5.43	1.22062	6.36726e-06	2.41568e-05
					SLC4A3	chr2	220198536	220200535	0.657534	0.0126582	5.73532e-38	6508	1.64	4.95	1.59373	1.28988e-07	5.99468e-07
					DNER	chr2	230287531	230289530	0.423625	0.013683	9.85173e-91	92737	1.32	3.58	1.43942	3.42398e-05	0.000117003
					ATG16L1	chr2	233822956	233824955	0.481481	0	4.73574e-05	55054	5.42	11.27	1.05612	5.99516e-09	3.21764e-08
					C20orf46	chr20	1113118	1115117	0.358696	0.0387255	5.74733e-63	55321	5.99	24.87	2.05378	0	0
					SNPH	chr20	1192960	1194959	0.391304	0.0128205	1.9567e-08	9751	0.01	0.78	6.2854	0.00017927	0.000547792
					EBF4	chr20	2619524	2621523	0.75	0.0196078	1.61562e-241	57593	7.82	24.21	1.63036	1.12133e-13	1.21558e-12
					C20orf12	chr20	18395830	18397829	0.288288	0.0125	8.90704e-08	55184	1.32	3.22	1.28652	0.00031138	0.000918119
					APBA2BP	chr20	31725926	31727925	0.421053	0.0266241	6.68502e-37	63941	8.95	18.43	1.0421	4.31432e-13	3.97892e-12
					MAFB	chr20	38751291	38753290	0.512195	0.0172893	1.54737e-285	9935	0.01	0.95	6.56986	2.43322e-05	8.51118e-05
					CHD6	chr20	39680548	39682547	0.463054	0.00543478	3.07723e-47	84181	3.03	8.29	1.45205	1.53481e-10	9.60912e-10
					SGK2	chr20	41619100	41621099	0.78481	0.295918	8.77538e-11	10110	0.01	0.89	6.47573	4.73466e-05	0.000157955
					STX16	chr20	56657734	56659733	0.651048	0.0305627	0	8675	20.3	64.95	1.67785	2.32924e-13	2.35777e-12
					LAMA5	chr20	60375764	60377763	0.377778	0.0381904	5.24316e-46	3911	37.39	100.67	1.42891	1.27653e-12	1.04445e-11
					SLC5A3	chr21	34365740	34367739	0.752518	0.0442708	3.11209e-127	6526	15.2	54.09	1.83129	1.89404e-13	1.94776e-12
					PCNT	chr21	46566483	46568482	0.450704	0.0420032	4.69137e-49	5116	8.13	17.65	1.11834	0	0
					TUBA8	chr22	16971559	16973558	0.867089	0.277439	1.88747e-36	51807	0.01	0.54	5.75489	0.00257006	0.00636447
					ARVCF	chr22	18384310	18386309	0.265306	0.0229508	6.73037e-26	421	5.8	11.81	1.02588	6.07004e-09	3.25415e-08
					C22orf25	chr22	18386631	18388630	0.457627	0.0150215	1.2826e-22	128989	1.07	3.04	1.50646	7.75046e-05	0.000250967
					LRP5L	chr22	24088525	24090524	0.768817	0.25	7.53188e-18	91355	1.14	4.83	2.08299	7.2112e-09	3.81981e-08
					LIF	chr22	28972749	28974748	0.613445	0.170341	7.30904e-21	3976	54.42	148.21	1.44543	0	0
					SLC5A1	chr22	30767259	30769258	0.730159	0.0576923	2.46558e-20	6523	0.19	3.34	4.13578	6.76018e-05	0.000220661
					MB	chr22	34343502	34345501	0.716418	0.318182	5.33854e-06	4151	0.88	2.56	1.54057	0.000231986	0.00069586
					APOL6	chr22	34372370	34374369	0.798387	0.333333	3.96406e-05	80830	1.39	3.76	1.43565	2.0941e-05	7.39229e-05
					MFNG	chr22	36212332	36214331	0.479675	0.0441989	1.10641e-30	4242	3.72	8.53	1.19724	2.24284e-08	1.13435e-07
					APOBEC3C	chr22	37738211	37740210	0.542169	0.0895522	1.91195e-09	27350	0.01	1.19	6.89482	1.69725e-06	6.99167e-06
					APOBEC3G	chr22	37801082	37803081	0.760274	0.108844	1.34794e-31	60489	0.5	2.33	2.22033	1.21906e-05	4.4401e-05
					CYP2D6	chr22	40856828	40858827	0.730159	0.282913	2.08084e-18	1565	0.01	0.6	5.90689	0.00132079	0.00348128
					PACSIN2	chr22	41672992	41674991	0.336538	0.0410959	6.80585e-07	11252	2.33	5.79	1.31323	8.04554e-07	3.43476e-06
					HDAC10	chr22	49031942	49033941	0.566154	0.0539368	9.37121e-99	83933	20.24	55.82	1.46357	0	0
					MAPK11	chr22	49050907	49052906	0.266348	0.0152607	3.56846e-85	5600	1.45	4	1.46395	8.75258e-06	3.24782e-05
					KLHDC7B	chr22	49331328	49333327	0.95189	0.327288	1.8285e-276	113730	0.13	5.01	5.26823	0.000109447	0.000345352
					ARSA	chr22	49413474	49415473	0.397959	0.0246305	6.0161e-17	410	3.09	7.63	1.30408	1.53004e-08	7.86434e-08
					OGG1	chr3	9763705	9765704	0.869565	0.190141	2.01116e-29	4968	1.2	2.8	1.22239	0.00117695	0.00313061
					TTLL3	chr3	9824405	9826404	0.666667	0.122449	1.82571e-08	26140	6.49	15.03	1.21155	2.17604e-14	2.62752e-13
					ZNF621	chr3	40539380	40541379	0.312883	0	6.62156e-05	285268	12.74	38.47	1.59437	0	0
					NKTR	chr3	42615151	42617150	0.302632	0.02	2.61269e-06	4820	8.2	23.74	1.53362	0	0
					SLC6A20	chr3	45812967	45814966	0.424242	0.0125786	1.92646e-24	54716	2.27	5.25	1.20963	1.02149e-05	3.75805e-05
					ALS2CL	chr3	46710176	46712175	0.350617	0.0348837	2.53265e-61	259173	5.11	12.05	1.23764	8.36686e-12	6.0177e-11
					NBEAL2	chr3	46994177	46996176	0.272727	0.0301205	6.60497e-06	23218	4.54	10.85	1.25693	5.24548e-11	3.45133e-10
					ZNF589	chr3	48255600	48257599	0.236842	0.0149254	0.000394978	51385	1.01	2.98	1.56096	5.73428e-05	0.000189085
					COL7A1	chr3	48607598	48609597	0.881818	0.0677083	8.07057e-70	1294	5.04	19.92	1.98272	0	0
					AMT	chr3	49435017	49437016	0.9	0.230769	3.4755e-08	275	1.7	4.35	1.35548	1.16606e-05	4.26125e-05
					RBM6	chr3	49950596	49952595	0.371287	0.11215	6.41212e-07	10180	15.01	36.2	1.27007	6.61026e-13	5.76704e-12
					TLR9	chr3	52235220	52237219	0.666667	0.348837	0.00166057	54106	0.13	1.49	3.51873	0.000115323	0.000362283
					PPM1M	chr3	52253226	52255225	0.491979	0.0155569	6.07017e-153	132160	4.35	9.6	1.14202	1.07423e-08	5.60255e-08
					ITIH4	chr3	52839735	52841734	0.383721	0.0511182	4.10489e-20	3700	0.95	3.94	2.0522	7.1299e-08	3.43027e-07
					MUSTN1	chr3	52844261	52846260	0.853659	0.423077	0.000357057	389125	1.2	3.64	1.6009	5.8245e-06	2.21924e-05
					ILDR1	chr3	123223721	123225720	0.597015	0	2.61671e-09	286676	4.48	9.96	1.15265	4.3078e-09	2.35109e-08
					TF	chr3	134945925	134947924	0.827273	0.52439	7.64876e-06	7018	0.95	2.62	1.46357	0.000310696	0.000916673
					TMEM22	chr3	138018551	138020550	0.413636	0	9.9723e-08	80723	0.5	1.61	1.68706	0.00209724	0.0053206
					ACTL6A	chr3	180761402	180763401	0.4	0.0277778	5.61963e-06	86	0.13	1.31	3.33298	0.000144139	0.000447174
					LAMP3	chr3	184363362	184365361	0.826087	0.420168	4.55155e-26	27074	4.16	10.62	1.35213	6.60382e-12	4.80315e-11
					KLHL24	chr3	184834105	184836104	0.395062	0.092437	4.6495e-07	54800	10.78	24.27	1.17082	3.09752e-13	2.97848e-12
					ETV5	chr3	187309572	187311571	0.22807	0.0276498	6.75488e-11	2119	24.47	55.82	1.18977	4.19886e-13	3.88251e-12
					ST6GAL1	chr3	188129210	188131209	0.272251	0.00977199	1.47454e-20	6480	3.41	8.89	1.38241	1.6674e-10	1.03798e-09
					CPN2	chr3	195553351	195555350	0.71831	0.241135	4.7127e-16	1370	0.63	3.94	2.64477	1.21808e-06	5.09757e-06
					MUC20	chr3	196934769	196936768	0.814815	0.434783	1.48333e-06	200958	3.22	7.87	1.2893	1.18984e-08	6.17828e-08
					PIGG	chr4	481010	483009	0.572464	0.0484848	2.30977e-25	54872	8.32	19.8	1.25084	9.34808e-14	1.03631e-12
					FGFBP1	chr4	15549070	15551069	0.569231	0	0.00456485	9982	0.57	2.33	2.0313	2.41334e-05	8.45204e-05
					ZCCHC4	chr4	24921494	24923493	0.476744	0	0.000325285	29063	1.26	3.04	1.27065	0.000507994	0.00144479
					FLJ14001	chr4	40444699	40446698	0.944056	0.511111	2.2949e-12	79730	0.01	0.54	5.75489	0.00257006	0.00635893
					MOBKL1A	chr4	71984928	71986927	0.322222	0.0357143	0.00216176	92597	1.77	3.76	1.08698	0.00060834	0.00170158
					DDIT4L	chr4	101330637	101332636	0.903226	0.0714286	7.71676e-19	115265	9.77	36.74	1.91092	3.30846e-13	3.13884e-12
					AADAT	chr4	171247759	171249758	0.271242	0.0078125	2.5905e-13	51166	6.49	19.62	1.59603	0	0
					CYP4V2	chr4	187347668	187349667	0.320611	0.00793651	3.1665e-13	285440	3.28	8.47	1.36867	6.21374e-10	3.6643e-09
					FLJ25801	chr4	189263403	189265402	0.881306	0.108696	1.3957e-45	205860	0.88	2.21	1.32847	0.00235018	0.00589079
					ZDHHC11	chr5	904102	906101	0.683616	0.0215311	3.35292e-70	79844	0.95	5.67	2.57735	4.9304e-08	2.41042e-07
					ADCY2	chr5	7447343	7449342	0.894737	0.220641	4.16199e-184	108	0.32	1.37	2.09803	0.00095213	0.0025755
					MAP1B	chr5	71436874	71438873	0.915254	0.16	1.29733e-19	4131	5.93	31.67	2.41701	0	0
					ZBED3	chr5	76418787	76420786	0.503311	0.136364	0.00112259	84327	1.39	3.4	1.29045	0.000191007	0.00058091
					TSLP	chr5	110434925	110436924	0.243902	0	0.00745998	85480	0.63	5.37	3.0915	1.218e-06	5.09874e-06
					FNIP1	chr5	131160656	131162655	0.307203	0.0864198	1.18416e-05	96459	2.84	6.14	1.11235	7.5793e-06	2.84139e-05
					AFF4	chr5	132327254	132329253	0.589147	0.0510204	6.4561e-28	27125	22.01	44.67	1.02115	5.30686e-14	6.17699e-13
					APBB3	chr5	139924374	139926373	0.53125	0.0151515	1.89379e-12	10307	1.77	5.19	1.55199	1.08788e-07	5.11275e-07
					SPARC	chr5	151046711	151048710	0.631579	0.0697674	6.09679e-08	6678	2.33	10.62	2.18838	1.11466e-13	1.21021e-12
					LOC153222	chr5	172413976	172415975	0.296296	0	3.4323e-09	153222	1.51	4.41	1.54623	1.12913e-06	4.73928e-06
					DOK3	chr5	176869460	176871459	0.940299	0.116223	2.63048e-72	79930	2.14	6.26	1.54855	5.98682e-09	3.2156e-08
					N4BP3	chr5	177471162	177473161	0.577778	0.0176	2.32183e-43	23138	1.7	4.17	1.29451	3.42134e-05	0.000116941
					CLK4	chr5	177986661	177988660	0.41573	0.0215827	1.03163e-18	57396	4.16	16.34	1.97375	0	0
					RNF130	chr5	179431716	179433715	0.577626	0.131008	5.2763e-72	55819	26.48	59.64	1.17138	6.90558e-14	7.87026e-13
					BTNL9	chr5	180397857	180399856	0.741573	0.204082	2.58068e-16	153579	0.44	1.67	1.92427	0.000585176	0.00164521
					SSR1	chr6	7258435	7260434	0.294479	0.0322581	1.1113e-09	6745	14.06	35.73	1.34554	0	0
					NEDD9	chr6	11340885	11342884	0.698795	0	0.00126703	4739	0.01	0.54	5.75489	0.00257006	0.00636669
					C6orf81	chr6	35810837	35812836	0.627451	0.285714	0.00161849	221481	0.44	1.97	2.16262	6.11562e-05	0.000200867
					UNC5CL	chr6	41114907	41116906	0.673684	0.181818	0.00231941	222643	1.01	2.39	1.24266	0.00255702	0.00634545
					TDRD6	chr6	46761825	46763824	0.884892	0.590909	0.00167762	221400	0.57	2.74	2.26514	3.00174e-06	1.19131e-05
					KLHL31	chr6	53638466	53640465	0.851064	0	7.47469e-05	401265	0.57	2.8	2.29639	2.71368e-06	1.0867e-05
					DST	chr6	56816423	56818422	0.398496	0.0930233	0.000132501	667	40.73	94.77	1.21834	1.20193e-12	9.89103e-12
					TPBG	chr6	83128258	83130257	0.564516	0	1.67549e-10	7162	15.7	40.38	1.36288	0	0
					MDN1	chr6	90586164	90588163	0.401361	0.047619	0.00108006	23195	0.25	1.25	2.32193	0.000922116	0.00249907
					FLJ10159	chr6	107916010	107918009	0.311864	0.0390016	1.86e-29	55084	1.77	3.64	1.04019	0.00113553	0.00302723
					MICAL1	chr6	109883884	109885883	0.288235	0.0159236	2.83752e-26	64780	7.25	18.85	1.37851	0	0
					PLEKHG1	chr6	150960692	150962691	0.638614	0.0687023	7.9173e-28	57480	1.01	3.34	1.72549	4.7648e-06	1.83765e-05
					SYNE1	chr6	153000228	153002227	0.753846	0.1	0.000127173	23345	1.26	3.34	1.40642	8.17974e-05	0.000264146
					SYNJ2	chr6	158320907	158322906	0.509158	0.0309811	1.47643e-61	8871	1.58	3.22	1.02714	0.002451	0.00611438
					IQCE	chr7	2563158	2565157	0.253731	0.00681431	8.87434e-15	23288	2.84	6.38	1.16767	2.10646e-06	8.56812e-06
					ICA1	chr7	8268711	8270710	0.304878	0.03125	0.0010366	3382	3.66	9.36	1.35466	1.04863e-10	6.7131e-10
					NUPL2	chr7	23186011	23188010	0.588745	0	1.63379e-05	11097	1.14	2.62	1.20053	0.00191999	0.00490418
					STX1A	chr7	72771925	72773924	0.623656	0.148855	2.20239e-17	6804	9.84	26.42	1.4249	1.23013e-13	1.32044e-12
					CLDN4	chr7	72881129	72883128	0.534884	0.194969	1.17243e-07	1364	0.32	3.58	3.48382	2.39948e-05	8.41595e-05
					PPP1R9A	chr7	94372885	94374884	0.515625	0	2.18837e-09	55607	3.22	9.9	1.62037	1.84297e-14	2.24827e-13
					GAL3ST4	chr7	99604310	99606309	0.741935	0.113208	3.80609e-12	79690	10.85	44.19	2.02602	5.88418e-14	6.79334e-13
					GPC2	chr7	99612927	99614926	0.782609	0.150794	6.4109e-35	221914	13.12	32.21	1.29574	2.46914e-13	2.46949e-12
					PCOLCE	chr7	100035818	100037817	0.734694	0.155039	9.03757e-40	5118	2.08	4.71	1.17914	4.21078e-05	0.000141809
					PERQ1	chr7	100124807	100126806	0.904762	0.189394	3.66521e-17	64599	9.08	28.39	1.64462	6.4837e-14	7.43715e-13
					CLDN15	chr7	100667837	100669836	0.830116	0.308483	8.33945e-41	24146	5.93	13.48	1.18472	2.71916e-12	2.10483e-11
					LAMB1	chr7	107431041	107433040	0.581081	0.0869565	1.834e-10	3912	36.7	80.81	1.13875	3.98126e-13	3.71515e-12
					FLJ25778	chr7	138564991	138566990	0.266187	0	1.97428e-14	254048	3.53	7.75	1.13453	3.25212e-07	1.44706e-06
					CNTNAP2	chr7	145442386	145444385	0.773973	0	1.09425e-06	26047	0.63	2.62	2.05614	6.63298e-06	2.50513e-05
					ACCN3	chr7	150374895	150376894	0.769231	0.121951	1.20512e-19	9311	2.02	8.17	2.01598	8.22454e-13	7.00762e-12
					MTMR9	chr8	11177410	11179409	0.40566	0	0.00195472	66036	4.98	10.62	1.09257	6.63396e-09	3.53911e-08
					FGF17	chr8	21954374	21956373	0.821429	0.0442478	8.42884e-32	8822	0.63	2.86	2.18259	2.01192e-06	8.21178e-06
					PROSC	chr8	37736833	37738832	0.726316	0.172414	2.44038e-14	11212	12.55	26.9	1.09992	2.10942e-14	2.55576e-13
					FGFR1	chr8	38445510	38447509	0.566038	0.131579	1.89125e-09	2260	14.12	32.68	1.21067	1.59428e-13	1.6648e-12
					ANK1	chr8	41774298	41776297	0.604651	0.144737	1.36031e-42	286	0.82	2.56	1.64245	0.000111734	0.000351707
					THAP1	chr8	42817632	42819631	0.25	0.047619	0.000255087	55145	3.66	9.42	1.36388	7.3266e-11	4.76766e-10
					ADHFE1	chr8	67505272	67507271	0.805195	0.00862069	2.06738e-46	137872	0.88	2.21	1.32847	0.00235018	0.00588975
					CALB1	chr8	91164284	91166283	0.681818	0	0.000348011	793	0.01	1.01	6.65821	1.25046e-05	4.53936e-05
					EFCBP1	chr8	91870954	91872953	0.825843	0.142857	0.000270124	64168	0.01	0.66	6.04439	0.000678772	0.00188596
					GEM	chr8	95343734	95345733	0.698413	0.00775194	4.61842e-27	2669	7.57	16.88	1.15695	0	0
					TP53INP1	chr8	96030768	96032767	0.48855	0.0526316	6.14758e-43	94241	4.92	17.24	1.80903	0	0
					RNF19	chr8	101391504	101393503	0.209302	0.003125	6.99086e-17	25897	8.39	17.89	1.09241	1.19682e-13	1.28858e-12
					CTHRC1	chr8	104450962	104452961	0.472492	0.146341	4.34596e-05	115908	2.59	10.08	1.96047	1.22347e-13	1.31627e-12
					RHPN1	chr8	144520400	144522399	0.334586	0.106317	8.69869e-54	114822	21.57	54.03	1.32473	1.47438e-13	1.55675e-12
					ZNF707	chr8	144836610	144838609	0.65748	0.0820513	4.37587e-66	286075	1.26	2.74	1.12075	0.00279996	0.00687272
					NRBP2	chr8	144996189	144998188	0.90566	0.226816	5.65335e-106	340371	23.14	49.86	1.10749	3.22852e-13	3.07944e-12
					GPT	chr8	145698233	145700232	0.764865	0.184814	2.44165e-78	2875	0.32	1.31	2.03342	0.00153325	0.00398074
					RANBP6	chr9	6005619	6007618	0.268293	0.0222222	0.000252528	26953	1.32	5.13	1.95842	1.54151e-09	8.76316e-09
					UHRF2	chr9	6401151	6403150	0.802198	0.0188679	2.92385e-87	115426	5.93	15.39	1.37589	0	0
					AQP3	chr9	33437591	33439590	0.513619	0.0946746	1.1105e-49	360	2.71	8.41	1.63381	2.30638e-12	1.81095e-11
					GKAP1	chr9	85622478	85624477	0.237288	0	1.8884e-06	80318	2.84	8.05	1.5031	9.67402e-11	6.22114e-10
					RALGPS1	chr9	128714874	128716873	0.496815	0.0315315	2.87066e-28	9649	3.91	11.27	1.52725	0	0
					LCN2	chr9	129949553	129951552	0.716535	0.348148	4.65291e-13	3934	0.13	2.68	4.36565	0.000109448	0.000345276
					TSC1	chr9	134809842	134811841	0.292857	0.0487805	0.000686812	7248	9.52	19.38	1.02554	3.79696e-14	4.48938e-13
					CEL	chr9	134925186	134927185	0.808696	0.327778	2.62566e-16	1056	1.89	5.43	1.52257	9.05658e-08	4.31052e-07
					INPP5E	chr9	138454078	138456077	0.787645	0.0777778	5.6562e-68	56623	5.99	13.18	1.13772	2.30558e-11	1.57989e-10
					CACNA1B	chr9	139890062	139892061	0.887023	0.094889	0	774	2.71	6.32	1.22163	1.02948e-06	4.34025e-06
					ARSD	chrX	2857393	2859392	0.346667	0.0862069	0.000387892	414	5.99	15.63	1.38369	0	0
					WWC3	chrX	9941795	9943794	0.515267	0.147397	1.10549e-35	55841	1.77	7.4	2.06378	9.08406e-12	6.49083e-11
					KCND1	chrX	48713196	48715195	0.7	0.287356	5.36919e-06	3750	6.12	15.33	1.32475	5.06262e-14	5.89754e-13
					OPHN1	chrX	67570373	67572372	0.478261	0	0.00547884	4983	1.45	3.88	1.42	1.87122e-05	6.65675e-05
					NLGN3	chrX	70279436	70281435	0.780488	0.151899	1.41143e-11	54413	3.34	7.69	1.20314	9.7882e-08	4.62928e-07
					LOC645974	chrX	72138077	72140076	0.937143	0.666667	0.000441375	645974	2.27	7.69	1.76029	1.58362e-12	1.27588e-11
					DDX26B	chrX	134480250	134482249	0.42	0	0.000145889	203522	2.02	4.83	1.25767	1.24926e-05	4.53731e-05
					PLEKHN1	chr1	889740	891739	0.655319	0.114374	5.21906e-82	84069	2.65	2.33	-0.185662	0.559348	0.64551
					ISG15	chr1	936742	938741	0.488095	0.0884615	6.36257e-25	9636	68.1	92.21	0.437268	6.0174e-12	4.39236e-11
					AGRN	chr1	943366	945365	0.486301	0.0478811	8.08125e-45	375790	30.14	36.74	0.285672	0.00113083	0.00301753
					TNFRSF18	chr1	1131953	1133952	0.260664	0.039031	2.33833e-19	8784	39.73	35.73	-0.153093	0.0628406	0.10886
					TNFRSF4	chr1	1139376	1141375	0.880829	0.467606	4.58602e-23	7293	0.01	0.12	3.58496	0.271458	0.362046
					SDF4	chr1	1157245	1159244	0.824496	0.111657	0	51150	18.48	11.87	-0.638645	1.15879e-06	4.85946e-06
					UBE2J2	chr1	1199098	1201097	0.371658	0.0450539	1.1455e-62	118424	16.9	17.59	0.0577322	0.634208	0.712012
					CENTB5	chr1	1228504	1230503	0.781671	0.175269	5.41688e-95	116983	14	18.55	0.405992	0.00129076	0.00341098
					ATAD3C	chr1	1385910	1387909	0.88806	0.225225	1.81751e-36	219293	6.05	6.14	0.0213035	0.91975	0.946249
					SLC35E2	chr1	1667292	1669291	0.619048	0.020979	1.59928e-11	9906	0.5	0.95	0.925999	0.141807	0.214674
					NADK	chr1	1699770	1701769	0.226351	0.0167568	1.70056e-37	65220	22.01	28.09	0.351897	0.000521936	0.00148266
					TMEM52	chr1	1840568	1842567	0.380682	0.110678	1.13482e-28	339456	17.91	10.62	-0.753982	2.953e-08	1.47775e-07
					KIAA1751	chr1	1925137	1927136	0.797794	0.101464	3.82365e-109	85452	0.88	0.42	-1.06711	0.103035	0.166005
					GABRD	chr1	1938703	1940702	0.607251	0.0501567	8.85608e-180	2563	11.48	7.4	-0.633525	0.000141142	0.000438643
					C1orf86	chr1	2116075	2118074	0.518987	0.0714286	6.40414e-52	199990	6.62	5.37	-0.301909	0.143862	0.217483
					PLCH2	chr1	2395614	2397613	0.742972	0.262264	4.10156e-37	9651	0.57	0.24	-1.24793	0.147869	0.222359
					PANK4	chr1	2447896	2449895	0.661417	0.27821	4.57091e-24	55229	7.5	8.23	0.134002	0.46186	0.55364
					TNFRSF14	chr1	2486614	2488613	0.6	0.0882353	1.25603e-93	8764	0.01	0.18	4.16993	0.139507	0.213811
					PRDM16	chr1	2973604	2975603	0.847287	0.0236641	0	63976	5.3	9.54	0.847997	8.1244e-06	3.02341e-05
					ARHGEF16	chr1	3367982	3369981	0.862479	0.405762	1.72647e-92	27237	9.27	13.48	0.540179	0.000366458	0.00106266
					WDR8	chr1	3556498	3558497	0.932215	0.120484	0	49856	20.3	23.14	0.188909	0.0827574	0.137304
					LRRC47	chr1	3702929	3704928	0.483871	0.0444444	1.81814e-08	57470	6.31	3.4	-0.892105	0.000151134	0.000466837
					KIAA0562	chr1	3763658	3765657	0.338658	0.02457	2.6747e-45	9731	5.68	4.71	-0.270164	0.22746	0.320097
					NPHP4	chr1	5975119	5977118	0.27533	0.0606838	2.98744e-29	261734	7.76	5.9	-0.395342	0.0429758	0.0785963
					CHD5	chr1	6162771	6164770	0.669492	0.0207612	8.40211e-169	26038	2.27	2.68	0.239541	0.458484	0.55015
					RPL22	chr1	6182267	6184266	0.423077	0.038835	5.2815e-09	6146	720.35	475.34	-0.599738	1.37575e-181	3.90263e-180
					ICMT	chr1	6218632	6220631	0.427711	0.0445104	4.06241e-37	23463	56.44	69.42	0.298633	2.95842e-06	1.17641e-05
					GPR153	chr1	6243623	6245622	0.438889	0.0367089	5.98509e-81	387509	0.13	0.01	-3.70044	0.229704	0.319116
					HES2	chr1	6402567	6404566	0.255871	0.0193695	8.50635e-91	54626	13.49	12.11	-0.155691	0.268128	0.359901
					NOL9	chr1	6537169	6539168	0.928571	0.185185	5.67886e-06	79707	2.96	3.34	0.174251	0.54981	0.63683
					HKR3	chr1	6560698	6562697	0.405467	0.0710868	6.65313e-57	3104	5.86	11.09	0.920287	2.63372e-07	1.18189e-06
					THAP3	chr1	6605839	6607838	0.374269	0.0588235	1.84912e-07	90326	3.03	4.12	0.443327	0.102071	0.164807
					VAMP3	chr1	7751916	7753915	0.577982	0	5.30201e-25	9341	13.81	9.6	-0.524607	0.000432566	0.00124195
					PER3	chr1	7765350	7767349	0.495327	0.0614828	1.89893e-90	8863	0.88	0.66	-0.415037	0.465272	0.556978
					TNFRSF9	chr1	7923475	7925474	0.651982	0.0526316	7.08742e-13	3604	0.32	0.24	-0.415037	0.686418	0.756289
					SLC45A1	chr1	8304977	8306976	0.90625	0.592593	4.84661e-11	50651	3.28	5.43	0.727256	0.003323	0.00803855
					RERE	chr1	8406335	8408334	0.349206	0.0988372	4.79121e-12	473	35.19	45.63	0.374817	2.73702e-06	1.09481e-05
					SPSB1	chr1	9273571	9275570	0.488665	0.0602837	1.29625e-74	80176	8.76	4.65	-0.9137	4.95816e-06	1.90498e-05
					PIK3CD	chr1	9632377	9634376	0.426829	0.037037	1.16936e-07	5293	12.23	13.54	0.146803	0.300592	0.386958
					DFFA	chr1	10455201	10457200	0.549296	0.25	2.04008e-05	1676	9.14	5.55	-0.719706	0.000141702	0.000439998
					CASZ1	chr1	10779295	10781294	0.725	0.212329	2.14252e-17	54897	7.69	12.23	0.669369	4.03806e-05	0.000136445
					MASP2	chr1	11029873	11031872	0.866667	0.356164	3.5732e-17	10747	0.13	0.12	-0.115477	0.94774	0.961542
					UBIAD1	chr1	11253866	11255865	0.426357	0.137931	0.00501936	29914	9.4	10.02	0.0921498	0.569384	0.653695
					FBXO6	chr1	11644768	11646767	0.619048	0.175824	1.32019e-10	26270	29.45	15.8	-0.898343	1.47871e-16	1.97699e-15
					MAD2L2	chr1	11663775	11665774	0.388128	0.0172811	2.52402e-62	10459	28.19	27.32	-0.045226	0.636492	0.711933
					AGTRAP	chr1	11716729	11718728	0.287425	0.0542005	7.37117e-13	57085	49.56	40.02	-0.308455	4.58528e-05	0.000153368
					MFN2	chr1	11960956	11962955	0.479554	0.0606509	4.3333e-47	9927	20.49	35.43	0.790051	0	0
					VPS13D	chr1	12210700	12212699	0.355769	0.0166667	2.17095e-15	55187	12.36	13.54	0.131549	0.350964	0.440978
					PRDM2	chr1	13946463	13948462	0.285714	0.00816327	2.87516e-16	7799	4.41	7.69	0.802205	0.000138721	0.000431402
					EFHD2	chr1	15607028	15609027	0.456897	0.027248	8.5658e-69	79180	48.24	41.21	-0.227235	0.00268626	0.00661763
					CTRC	chr1	15635525	15637524	0.776119	0.416667	0.000447296	11330	0.19	0.18	-0.0780025	0.939102	0.956945
					FBLIM1	chr1	15955842	15957841	0.810945	0.133883	3.69959e-130	54751	4.92	5.73	0.219877	0.320766	0.409038
					ZBTB17	chr1	16175102	16177101	0.292683	0.0118203	7.78679e-24	7709	8.32	7.51	-0.147771	0.411578	0.503213
					CLCNKB	chr1	16240834	16242833	0.886792	0.508772	1.093e-06	1188	0.32	0.24	-0.415037	0.686418	0.756524
					FAM131C	chr1	16272715	16274714	0.53211	0.135593	4.01123e-07	348487	14.94	12.7	-0.234352	0.0851488	0.14073
					ARHGEF19	chr1	16411692	16413691	0.545455	0.0645161	0.000241937	128272	0.32	0.18	-0.830075	0.45455	0.546722
					FBXO42	chr1	16551536	16553535	0.225131	0	2.49934e-06	54455	11.35	12.41	0.128811	0.383784	0.475863
					C1orf144	chr1	16564307	16566306	0.207207	0	2.8282e-05	26099	25.22	26.66	0.0801085	0.421546	0.513809
					CROCC	chr1	17119032	17121031	0.662651	0.115385	8.13152e-07	9696	13.18	25.05	0.92646	9.9698e-14	1.09583e-12
					ATP13A2	chr1	17210855	17212854	0.226148	0.0194769	5.58252e-34	23400	1.45	2.09	0.52745	0.17651	0.259363
					SDHB	chr1	17253253	17255252	0.533333	0.0675676	1.76593e-20	6390	474.94	176.3	-1.42971	0	0
					PADI2	chr1	17318536	17320535	0.744589	0.0788382	6.561e-54	11240	2.27	0.89	-1.35082	0.00164217	0.00424336
					PADI3	chr1	17446180	17448179	0.774194	0.32243	2.88662e-13	51702	0.76	1.13	0.572251	0.27967	0.364047
					RCC2	chr1	17638808	17640807	0.443038	0.0472637	9.90871e-28	55920	35.5	43.66	0.298493	0.000215338	0.000649487
					ARHGEF10L	chr1	17736917	17738916	0.310044	0.0249201	1.53731e-40	55160	3.59	3.46	-0.0532118	0.8355	0.881262
					AFAR3	chr1	19473023	19475022	0.957983	0.508678	5.50114e-59	246181	1.64	2.92	0.832273	0.0157484	0.0325124
					AKR7A2	chr1	19511228	19513227	0.251232	0.016129	5.59584e-29	8574	22.26	23.38	0.0708213	0.504256	0.5934
					NBL1	chr1	19840313	19842312	0.433333	0	0.00344502	4681	124.6	81.71	-0.60872	9.3285e-34	1.6997e-32
					TMCO4	chr1	19998998	20000997	0.340426	0.0341615	8.01386e-21	255104	12.8	8.83	-0.535658	0.00054309	0.0015363
					OTUD3	chr1	20079475	20081474	0.29703	0	7.05789e-05	23252	10.78	18.01	0.740441	4.94336e-08	2.41509e-07
					PLA2G2D	chr1	20318596	20320595	0.819672	0.3125	1.11459e-08	26279	4.54	3.94	-0.204497	0.402352	0.494143
					C1orf166	chr1	20707242	20709241	0.244604	0.03125	0.00621674	79594	0.88	0.6	-0.552541	0.34762	0.437434
					PINK1	chr1	20830535	20832534	0.390071	0.0923567	3.79118e-13	65018	52.53	29.64	-0.825596	9.61188e-25	1.5263e-23
					DDOST	chr1	20860625	20862624	0.616162	0.0925926	2.73191e-40	1650	179.9	168.9	-0.0910259	0.0174295	0.0356055
					KIF17	chr1	20917098	20919097	0.741713	0.0415896	6.96331481972238e-316	57576	1.58	2.8	0.825502	0.0185049	0.037624
					ALPL	chr1	21706445	21708444	0.259887	0.0229991	1.18927e-24	249	0.38	0.01	-5.24793	0.0128238	0.0269643
					USP48	chr1	21982276	21984275	0.321767	0.0233333	2.6057e-25	84196	28.06	39.42	0.490413	2.2776e-08	1.14988e-07
					HSPG2	chr1	22136338	22138337	0.313514	0.0302457	9.96313e-24	3339	19.61	18.85	-0.057025	0.618264	0.698582
					CDC42	chr1	22249707	22251706	0.701299	0.06875	1.69133e-33	998	302.92	257.95	-0.231845	1.67244e-14	2.04902e-13
					WNT4	chr1	22342107	22344106	0.478723	0.0314843	1.97281e-78	54361	2.65	2.33	-0.185662	0.559348	0.645457
					ZBTB40	chr1	22648931	22650930	0.427481	0.037037	1.81812e-09	9923	12.99	20.64	0.668042	9.60066e-08	4.54664e-07
					EPHA8	chr1	22760591	22762590	0.93849	0.00941176	0	2046	0.25	0.12	-1.05889	0.408708	0.501083
					LUZP1	chr1	23367926	23369925	0.297297	0	0.00151823	7798	22.57	20.58	-0.133163	0.219172	0.309629
					RPL11	chr1	23888881	23890880	0.410042	0.119658	7.79303e-09	6135	1866.77	2693.94	0.529174	2.92366e-10	1.78561e-09
					LYPLA2	chr1	23988233	23990232	0.24	0.020979	7.33902e-06	11313	0.63	0.83	0.39776	0.510116	0.599303
					GALE	chr1	23999882	24001881	0.222727	0.0135379	7.9544e-28	2582	31.21	25.94	-0.26683	0.00485804	0.0114026
					FUCA1	chr1	24067409	24069408	0.525974	0.0619469	3.22253e-17	2517	43	33.4	-0.364489	8.83302e-06	3.27511e-05
					MYOM3	chr1	24311253	24313252	0.770492	0.00613497	1.59767e-48	127294	0.01	0.12	3.58496	0.271458	0.362829
					IL22RA1	chr1	24342199	24344198	0.515152	0.064	2.5411e-12	58985	4.67	2.56	-0.867279	0.00152456	0.00395963
					IL28RA	chr1	24386339	24388338	0.33945	0.0366972	1.41295e-21	163702	2.59	3.22	0.314109	0.291546	0.376952
					NPAL3	chr1	24612905	24614904	0.343284	0.0217391	3.85249e-11	57185	137.65	167.11	0.279793	0	0
					CLIC4	chr1	24942435	24944434	0.301695	0.0479204	1.54789e-30	25932	79.07	76.28	-0.0518256	0.365646	0.456319
					RUNX3	chr1	25129358	25131357	0.620023	0.163819	7.45937e-149	864	18.66	19.56	0.0679574	0.559094	0.645426
					RHCE	chr1	25619951	25621950	0.90625	0.48	0.00074013	6006	1.01	0.6	-0.751321	0.193191	0.279681
					LDLRAP1	chr1	25740663	25742662	0.375	0.0380435	1.95501e-14	26119	11.35	10.91	-0.0570412	0.708252	0.775356
					MAN1C1	chr1	25814546	25816545	0.432802	0.0142809	4.04362e-284	57134	0.5	0.83	0.731183	0.262998	0.354455
					C1orf135	chr1	26058436	26060435	0.248927	0.0335821	2.59484e-18	79000	6.81	5.67	-0.264306	0.190842	0.276929
					PAQR7	chr1	26070332	26072331	0.793478	0.333333	3.36491e-05	164091	2.27	1.49	-0.60738	0.105588	0.169792
					STMN1	chr1	26105232	26107231	0.306176	0.0178253	2.95868e-95	3925	284.07	180.18	-0.656808	2.83044e-85	7.02028e-84
					PAFAH2	chr1	26197236	26199235	0.697248	0.228571	1.03229e-09	5051	11.41	10.62	-0.103515	0.492344	0.583488
					EXTL1	chr1	26218858	26220857	0.744186	0.220588	9.02979e-11	2134	0.01	0.12	3.58496	0.271458	0.359147
					GRRP1	chr1	26356098	26358097	0.794872	0.342857	1.39803e-06	79927	1.51	0.83	-0.863365	0.0749532	0.125855
					CNKSR1	chr1	26374590	26376589	0.280899	0.0431034	8.7111e-10	10256	7.19	6.92	-0.0552197	0.770316	0.825434
					SH3BGRL3	chr1	26476800	26478799	0.779661	0.037037	2.40389e-11	83442	125.04	92.74	-0.431126	8.17218e-19	1.16143e-17
					DHDDS	chr1	26629389	26631388	0.283333	0.0254237	3.03413e-19	79947	6.43	4.59	-0.486325	0.0251548	0.0493989
					HMGN2	chr1	26669489	26671488	0.233945	0.0232558	7.90849e-12	3151	34.24	25.53	-0.423489	5.11798e-06	1.96162e-05
					RPS6KA1	chr1	26742930	26744929	0.769231	0.309524	4.8705e-05	6195	37.27	24.63	-0.597598	7.52062e-11	4.89167e-10
					GPATC3	chr1	27099545	27101544	0.540741	0.125	1.62534e-06	63906	0.95	0.89	-0.0941222	0.875848	0.912443
					FAM46B	chr1	27211915	27213914	0.239905	0.0220994	3.86569e-21	115572	2.77	2.86	0.0461292	0.88441	0.919072
					SLC9A1	chr1	27353989	27355988	0.452174	0.0369069	4.91218e-29	6548	25.1	32.86	0.388645	3.81522e-05	0.000129532
					WDTC1	chr1	27431746	27433745	0.291815	0.0247295	2.89338e-31	23038	36.57	28.33	-0.36833	3.50686e-05	0.000119548
					C1orf160	chr1	27519223	27521222	0.377778	0.0244755	1.6126e-11	84065	8.95	10.8	0.271072	0.0953032	0.155345
					MAP3K6	chr1	27565925	27567924	0.475207	0.0684803	2.46705e-47	9064	7.31	3.4	-1.10434	1.06273e-06	4.47379e-06
					FCN3	chr1	27573903	27575902	0.845588	0.434783	3.58682e-09	8547	0.13	0.01	-3.70044	0.229704	0.318369
					AHDC1	chr1	27802731	27804730	0.317901	0.0272277	1.27945e-40	27245	12.42	13.36	0.105255	0.457686	0.549285
					FAM76A	chr1	27923077	27925076	0.35102	0.0275229	1.4626e-20	199870	2.77	2.74	-0.0157101	0.954732	0.96471
					STX12	chr1	27970281	27972280	0.296703	0.037037	0.00407841	23673	16.46	20.22	0.296819	0.0122717	0.0259842
					RPA2	chr1	28113824	28115823	0.248	0.010929	1.40461e-11	6118	67.22	48.31	-0.476569	1.06005e-12	8.82566e-12
					SMPDL3B	chr1	28132091	28134090	0.578947	0.233766	6.6204e-05	27293	1.77	1.67	-0.0839013	0.83283	0.878642
					XKR8	chr1	28157091	28159090	0.531325	0.231331	3.34002e-44	55113	0.38	0.72	0.921997	0.207736	0.297196
					PTAFR	chr1	28375779	28377778	0.929825	0	2.06464e-10	5724	0.13	0.48	1.88452	0.0801606	0.133698
					DNAJC8	chr1	28432130	28434129	0.661202	0.109091	1.28108e-21	22826	51.01	49.74	-0.0363736	0.608538	0.690337
					SESN2	chr1	28456593	28458592	0.313725	0	0.000914757	83667	26.23	30.66	0.22514	0.0179833	0.0366631
					MED18	chr1	28526136	28528135	0.355556	0	2.14057e-07	54797	78.44	69.72	-0.170017	0.00380012	0.00909214
					TRSPAP1	chr1	28750116	28752115	0.763636	0.0967742	5.9895e-14	54952	22.01	15.27	-0.527459	7.85074e-06	2.92924e-05
					TAF12	chr1	28842173	28844172	0.353535	0.00344828	2.37433e-22	6883	34.55	34.35	-0.00837561	0.921182	0.947037
					YTHDF2	chr1	28933723	28935722	0.576159	0.111111	0.000231107	51441	70.94	55.23	-0.361147	1.54349e-08	7.92774e-08
					EPB41	chr1	29084215	29086214	0.213873	0.00613497	5.77409e-20	2035	18.6	15.57	-0.256534	0.0359074	0.0675021
					MECR	chr1	29430042	29432041	0.730769	0.0338983	2.62142e-11	51102	18.48	17.18	-0.105235	0.37938	0.470854
					PTPRU	chr1	29433634	29435633	0.359043	0.0291404	1.99928e-72	10076	18.16	14.13	-0.362003	0.00419074	0.00993806
					MATN1	chr1	30969475	30971474	0.815385	0.416667	3.24508e-08	4146	0.01	0.12	3.58496	0.271458	0.355671
					SDC3	chr1	31154068	31156067	0.25	0.0281933	1.49587e-24	9672	31.97	32.86	0.0396137	0.655336	0.728995
					PUM1	chr1	31311152	31313151	0.275862	0.0229358	4.98376e-13	9698	10.91	12.41	0.185852	0.21213	0.301328
					FAM77C	chr1	31433588	31435587	0.835443	0.177778	4.1826e-13	79570	1.2	1.55	0.369234	0.399352	0.491393
					SERINC2	chr1	31656550	31658549	0.218487	0.00727273	7.96639e-13	347735	42.88	23.68	-0.856636	9.81554e-22	1.4684e-20
					COL16A1	chr1	31942356	31944355	0.753666	0.0668896	1.07188e-109	1307	0.82	0.42	-0.965235	0.149554	0.22449
					BAI2	chr1	32002236	32004235	0.288066	0.0237548	8.13507e-37	576	3.41	4.83	0.502251	0.0457692	0.0828943
					SPOCD1	chr1	32054168	32056167	0.526316	0.130435	0.00252116	90853	0.95	1.43	0.590016	0.211402	0.300625
					TMEM39B	chr1	32309116	32311115	0.307087	0.0529101	1.7729e-09	55116	4.1	4.12	0.00702043	0.983958	0.987014
					TXLNA	chr1	32415932	32417931	0.325581	0.0180033	2.78637e-19	200081	4.67	8.29	0.82795	4.64706e-05	0.000155252
					IQCC	chr1	32441859	32443858	0.475177	0.0531915	2.49396e-13	55721	5.61	7.04	0.327575	0.106938	0.171632
					MARCKSL1	chr1	32574411	32576410	0.40458	0.0351562	3.2514e-46	65108	179.84	79.02	-1.18642	1.94861e-145	5.33597e-144
					TSSK3	chr1	32598449	32600448	0.873446	0.217867	2.29169e-278	81629	0.57	0.48	-0.247928	0.723098	0.787545
					BSDC1	chr1	32632615	32634614	0.367347	0.0215054	2.24126e-10	55108	6.56	7.51	0.195117	0.30538	0.392553
					SYNC1	chr1	32933461	32935460	0.53211	0.1875	3.10491e-07	81493	34.49	55.23	0.679274	0	0
					KIAA1522	chr1	32978099	32980098	0.462963	0.0232558	3.91776e-22	57648	106.12	101.03	-0.0709128	0.153107	0.229097
					AK2	chr1	33275059	33277058	0.333333	0	0.000388459	204	187.78	110.75	-0.761737	2.16518e-73	5.09463e-72
					ADC	chr1	33317301	33319300	0.537736	0.0266667	1.47859e-22	113451	2.08	3.28	0.657112	0.0375204	0.0697137
					TRIM62	chr1	33419855	33421854	0.245283	0.00660066	1.08257e-14	55223	4.04	2.92	-0.468387	0.088496	0.145703
					GJB4	chr1	34997365	34999364	0.791667	0.171429	3.24585e-11	127534	0.44	0.83	0.915608	0.171182	0.252553
					KIAA0319L	chr1	35795592	35797591	0.565217	0.023622	3.39557e-26	79932	1.14	1.43	0.326981	0.46453	0.556465
					TFAP2E	chr1	35809558	35811557	0.336842	0.0707071	1.1369e-13	339488	0.95	1.91	1.00757	0.0223444	0.0443704
					FLJ38984	chr1	35957378	35959377	0.821429	0.278351	3.639e-07	127703	6.49	7.46	0.200957	0.301546	0.38801
					CLSPN	chr1	36008139	36010138	0.453333	0.047619	2.00358e-06	63967	0.44	0.95	1.11042	0.0860346	0.141979
					EIF2C4	chr1	36044415	36046414	0.237374	0.0140187	1.90788e-19	192670	2.27	2.5	0.139236	0.669652	0.7419
					EIF2C1	chr1	36119397	36121396	0.790476	0.0699301	1.8946e-33	26523	7.82	8.47	0.115193	0.517864	0.607001
					ADPRHL2	chr1	36325073	36327072	0.415094	0.0540541	1.58397e-51	54936	32.28	28.33	-0.18831	0.0401418	0.0740711
					TRAPPC3	chr1	36387655	36389654	0.303371	0.0283019	1.00404e-07	27095	40.1	49.68	0.309063	4.5007e-05	0.000150858
					THRAP3	chr1	36460634	36462633	0.397516	0.0242718	3.29057e-21	9967	197.93	167.65	-0.239538	1.55403e-10	9.70806e-10
					STK40	chr1	36624073	36626072	0.270968	0.00617284	9.80525e-14	83931	38.09	32.86	-0.21308	0.0122272	0.0259015
					LSM10	chr1	36636081	36638080	0.3125	0.0196078	1.36401e-10	84967	0.25	0.01	-4.64386	0.054274	0.0960217
					CSF3R	chr1	36721097	36723096	0.753425	0.146552	3.49302e-17	1441	0.13	0.12	-0.115477	0.94774	0.959624
					SNIP1	chr1	37792491	37794490	0.52381	0.0877193	9.76179e-09	79753	5.17	7.22	0.481835	0.0192226	0.0387341
					RSPO1	chr1	37873079	37875078	0.720149	0.0343434	3.11873e-126	284654	0.44	0.66	0.584963	0.42703	0.519157
					INPP5B	chr1	38185317	38187316	0.783333	0.241379	1.56782e-06	3633	20.93	9.78	-1.09767	1.95755e-16	2.60737e-15
					SF3A3	chr1	38228349	38230348	0.384146	0.0555556	6.72728e-16	10946	44.33	51.23	0.208706	0.0043787	0.0103596
					FHL3	chr1	38243822	38245821	0.296053	0.085209	2.41938e-10	2275	8.26	8.35	0.0156344	0.931328	0.954017
					RRAGC	chr1	39097928	39099927	0.625	0.0263158	1.32303e-21	64121	0.88	0.95	0.110424	0.839786	0.884732
					MYCBP	chr1	39111638	39113637	0.290909	0	2.92902e-10	26292	13.87	11.51	-0.26908	0.0582558	0.102088
					NDUFS5	chr1	39262593	39264592	0.514563	0.0645161	2.53247e-06	4725	217.42	158.53	-0.455729	9.50614e-35	1.75229e-33
					PABPC4	chr1	39815004	39817003	0.299213	0.0400891	6.8927e-15	8761	75.92	91.61	0.271025	9.89336e-07	4.18092e-06
					HPCAL4	chr1	39929677	39931676	0.720102	0.0274241	3.27508e-168	51440	4.16	2.62	-0.667017	0.0170064	0.0348415
					TRIT1	chr1	40121765	40123764	0.465517	0.0933333	3.07888e-08	54802	16.46	17.95	0.12502	0.304942	0.39206
					COL9A2	chr1	40555527	40557526	0.877934	0.034358	8.81758e-125	1298	1.51	2.92	0.95142	0.00706274	0.0159251
					C1orf176	chr1	40745020	40747019	0.877551	0.277778	5.20977e-06	64789	0.25	0.36	0.526069	0.613344	0.694403
					NFYC	chr1	40927829	40929828	0.352113	0	3.06399e-05	4802	45.02	40.97	-0.135998	0.0778148	0.130152
					CITED4	chr1	41100606	41102605	0.287356	0.0571429	1.19413e-14	163732	5.17	2.33	-1.14983	2.25996e-05	7.95407e-05
					CTPS	chr1	41215594	41217593	0.560209	0	7.13149e-60	1503	13.3	11.51	-0.208538	0.145705	0.220035
					SCMH1	chr1	41480376	41482375	0.304	0.0379404	2.01946e-20	22955	9.52	6.26	-0.604799	0.000894198	0.00243222
					PPCS	chr1	42692760	42694759	0.450704	0.0422535	1.98242e-12	79717	75.79	72.76	-0.058862	0.315088	0.403208
					ZMYND12	chr1	42694515	42696514	0.237179	0	7.18845e-07	84217	0.5	0.36	-0.473931	0.532944	0.620683
					PPIH	chr1	42894635	42896634	0.634921	0	3.34619e-08	10465	117.16	61.37	-0.932875	5.70734e-65	1.29988e-63
					ERMAP	chr1	43053363	43055362	0.348214	0.0617284	1.4163e-06	114625	1.07	2.03	0.923869	0.0295834	0.056893
					C1orf210	chr1	43523838	43525837	0.628319	0.2	5.15492e-13	149466	4.67	7.46	0.675753	0.00122505	0.00325064
					TIE1	chr1	43537251	43539250	0.807229	0.0833333	1.06285e-10	7075	0.19	0.12	-0.662965	0.636004	0.712678
					ST3GAL3	chr1	43943805	43945804	0.282353	0.0117647	3.53238e-13	6487	2.9	4.35	0.584963	0.030045	0.0576793
					DPH2	chr1	44206240	44208239	0.309524	0.0402685	1.46598e-09	1802	14.69	16.76	0.190188	0.137561	0.211377
					DMAP1	chr1	44449712	44451711	0.277778	0.0352113	2.21741e-07	55929	3.09	4.71	0.60812	0.01946	0.0391735
					KIF2C	chr1	44976138	44978137	0.603865	0.00578871	1.33201e-128	11004	17.4	18.73	0.106264	0.37519	0.466836
					BEST4	chr1	45026014	45028013	0.739837	0.333333	1.71597e-05	266675	0.44	1.19	1.43539	0.0187369	0.0380521
					TOE1	chr1	45575929	45577928	0.7	0.04	1.03402e-11	114034	7.69	3.58	-1.10302	5.7208e-07	2.48332e-06
					NASP	chr1	45820304	45822303	0.366337	0.0512821	1.57879e-13	4678	93.76	72.4	-0.372983	2.05032e-11	1.4111e-10
					POMGNT1	chr1	46436709	46438708	0.335714	0.00501253	2.95684e-28	55624	85.44	90.89	0.0892099	0.097589	0.158597
					RAD54L	chr1	46484004	46486003	0.444444	0.0396601	4.24424e-34	8438	8.76	9.96	0.185215	0.266546	0.358353
					MOBKL2C	chr1	46855151	46857150	0.619048	0.0833333	0.000884644	148932	2.71	2.8	0.047134	0.878556	0.914795
					ATPAF1	chr1	46906687	46908686	0.42	0.048	5.12834e-12	64756	14.12	11.33	-0.317592	0.0253014	0.0496525
					FOXD2	chr1	47672276	47674275	0.912821	0.701041	4.17359e-19	2306	1.45	1.13	-0.35973	0.427946	0.519738
					FAF1	chr1	51198525	51200524	0.4	0.037037	9.93215e-05	11124	27.24	30.95	0.184213	0.0496318	0.0890953
					C1orf163	chr1	52936627	52938626	0.508772	0.0377358	1.0538e-08	65260	4.48	4.77	0.0904905	0.699338	0.76743
					ZYG11B	chr1	52962769	52964768	0.47541	0.04	5.1404e-05	79699	23.71	22.19	-0.095586	0.363778	0.454587
					SCP2	chr1	53163536	53165535	0.744898	0.307692	3.94957e-06	6342	121.32	112.6	-0.107611	0.0213388	0.0425698
					LRP8	chr1	53566410	53568409	0.638767	0.059322	7.28056e-61	7804	19.93	23.92	0.263276	0.0150785	0.0312293
					MRPL37	chr1	54436428	54438427	0.329897	0.0967742	3.1151e-05	51253	89.35	70.67	-0.33837	2.3759e-09	1.32938e-08
					ACOT11	chr1	54784489	54786488	0.911765	0.125	9.55975e-10	26027	0.95	0.42	-1.17754	0.0698696	0.119724
					TTC4	chr1	54952117	54954116	0.578431	0.0925926	2.19405e-14	7268	20.49	16.64	-0.300265	0.0106024	0.0227994
					TMEM61	chr1	55217053	55219052	0.357827	0.0188221	3.48244e-104	199964	0.95	0.42	-1.17754	0.0698696	0.119709
					PCSK9	chr1	55275808	55277807	0.402439	0.173554	0.000368649	255738	19.3	26.84	0.475784	7.26576e-06	2.73177e-05
					CYP2J2	chr1	60165012	60167011	0.717557	0.230769	0.000807651	1573	0.38	0.89	1.22781	0.0704436	0.120533
					ROR1	chr1	64010278	64012277	0.460317	0.0172414	1.60478e-16	4919	0.44	0.01	-5.45943	0.00623346	0.0142313
					CACHD1	chr1	64707064	64709063	0.324561	0.0215208	2.24426e-49	57685	6.87	11.69	0.766893	6.0984e-06	2.31925e-05
					PDE4B	chr1	66029444	66031443	0.936765	0.689655	2.59766e-10	5142	14.63	10.62	-0.462146	0.00123384	0.00327273
					GADD45A	chr1	67921471	67923470	0.4	0.0952381	0.00896923	1647	78.95	157.27	0.994232	4.51572e-12	3.37421e-11
					FPGT	chr1	74434514	74436513	0.336957	0	0.0050118	8790	4.6	5.25	0.190684	0.409802	0.501343
					ACADM	chr1	75960870	75962869	0.591304	0	0.00597334	34	17.21	17.65	0.0364211	0.7652	0.820633
					AK5	chr1	77518875	77520874	0.905579	0.449153	3.40552e-25	26289	0.5	0.01	-5.64386	0.00302998	0.00739009
					MCOLN2	chr1	85235385	85237384	0.799263	0.0945946	2.47801e-33	255231	7.38	10.44	0.500429	0.00346048	0.00834272
					C1orf52	chr1	85497914	85499913	0.350877	0	1.38842e-05	148423	37.14	51.77	0.479143	3.61526e-10	2.18732e-09
					BCL10	chr1	85516172	85518171	0.714286	0.0769231	3.32396e-05	8915	20.87	28.75	0.462131	6.31346e-06	2.39655e-05
					CYR61	chr1	85817048	85819047	0.384615	0.0463576	5.46315e-13	3491	23.08	41.45	0.844729	0	0
					SH3GLB1	chr1	86940845	86942844	0.469388	0	0.000170932	51100	47.99	48.91	0.0273957	0.70663	0.773938
					GBP5	chr1	89511120	89513119	0.878505	0.230769	1.99926e-06	115362	0.25	0.01	-4.64386	0.054274	0.0961773
					ZNF326	chr1	90231266	90233265	0.700935	0.181818	2.78502e-06	284695	9.77	15.98	0.709837	7.40908e-07	3.17545e-06
					GFI1	chr1	92725022	92727021	0.574468	0.102273	7.81513e-09	2672	3.66	3.28	-0.158148	0.562836	0.648167
					ABCA4	chr1	94359294	94361293	0.764706	0.387097	0.00267188	24	1.39	2.74	0.979091	0.00721844	0.0162452
					CNN3	chr1	95165290	95167289	0.347826	0.0147493	4.85373e-27	1266	68.23	84.39	0.306666	1.26716e-07	5.89877e-07
					RWDD3	chr1	95470299	95472298	0.363636	0.0506329	2.33281e-08	25950	5.8	10.02	0.788758	1.78293e-05	6.35861e-05
					PRMT6	chr1	107398932	107400931	0.436019	0.0777778	1.11636e-10	55170	6.94	8.59	0.307722	0.0915062	0.149808
					GPSM2	chr1	109219350	109221349	0.283333	0	6.24811e-07	29899	30.58	28.09	-0.122532	0.188895	0.274413
					WDR47	chr1	109386259	109388258	0.517241	0.047619	2.33299e-07	22911	3.78	5.13	0.440573	0.0700128	0.119911
					TAF13	chr1	109420148	109422147	0.673077	0.127273	4.87851e-09	6884	0.32	0.36	0.169925	0.850724	0.893144
					KIAA1324	chr1	109456056	109458055	0.577982	0.104478	9.82007e-11	57535	0.01	0.12	3.58496	0.271458	0.357981
					SARS	chr1	109556063	109558062	0.440678	0	0.000335838	6301	377.64	252.22	-0.582329	2.79796e-91	7.03798e-90
					CELSR2	chr1	109592164	109594163	0.475	0.0237916	2.53669e-68	1952	25.1	34.35	0.452623	1.23756e-06	5.17452e-06
					PSRC1	chr1	109627295	109629294	0.267658	0.0300752	3.12083e-10	84722	9.58	13.66	0.51186	0.000649492	0.00180956
					MYBPHL	chr1	109651187	109653186	0.774194	0.317073	5.087e-06	343263	0.01	0.3	4.90689	0.0368448	0.0688816
					SORT1	chr1	109742087	109744086	0.247863	0.013986	3.57407e-09	6272	11.85	17.06	0.525731	9.32776e-05	0.000297768
					SYPL2	chr1	109808623	109810622	0.531646	0	8.13841e-18	284612	0.44	0.6	0.447459	0.558034	0.644884
					ATXN7L2	chr1	109826084	109828083	0.264368	0.0635838	1.91643e-05	127002	3.15	5.25	0.736966	0.00355356	0.00854972
					GSTM4	chr1	109998226	110000225	0.374046	0.0240964	1.899e-10	2948	19.99	14.08	-0.505631	4.1044e-05	0.000138424
					GSTM2	chr1	110010214	110012213	0.681159	0.0512821	5.00749e-11	2946	0.01	0.12	3.58496	0.271458	0.36208
					GSTM3	chr1	110084564	110086563	0.716418	0.277778	0.00100594	2947	0.76	0.89	0.227806	0.676474	0.748175
					EPS8L3	chr1	110108088	110110087	0.888889	0.44186	1.66374e-08	79574	0.13	0.01	-3.70044	0.229704	0.318773
					AHCYL1	chr1	110326831	110328830	0.409938	0.16129	0.00832237	10768	149.63	127.51	-0.230789	7.92318e-08	3.79778e-07
					DENND2D	chr1	111544805	111546804	0.742574	0.409091	0.00449078	79961	41.24	22.37	-0.882479	5.64792e-22	8.47605e-21
					WNT2B	chr1	112809563	112811562	0.27193	0	0.00113209	7482	0.5	1.19	1.25096	0.0351748	0.0662476
					RHOC	chr1	113051549	113053548	0.437037	0.162791	0.00104957	389	108.52	124.41	0.197142	2.63186e-05	9.14523e-05
					FAM19A3	chr1	113062712	113064711	0.5	0.00780031	6.53607e-39	284467	1.45	1.43	-0.0200378	0.960318	0.969046
					PHTF1	chr1	114102880	114104879	0.38806	0	1.10949e-10	10745	2.84	3.16	0.154034	0.59866	0.681197
					AP4B1	chr1	114249216	114251215	0.37234	0	0.00427799	10717	5.42	4.89	-0.148458	0.50289	0.592282
					TSPAN2	chr1	115433639	115435638	0.82967	0.0478469	8.01408e-63	10100	1.26	0.24	-2.39232	0.000555884	0.00156844
					VANGL1	chr1	115984097	115986096	0.571429	0	1.92234e-09	81839	11.67	13.54	0.214423	0.132928	0.2053
					CD58	chr1	116915127	116917126	0.333333	0.0104167	2.83207e-10	965	10.91	13.18	0.272699	0.0621964	0.107968
					TRIM45	chr1	117465935	117467934	0.436747	0	4.06091e-08	80263	1.2	2.33	0.957296	0.015801	0.0325975
					FAM46C	chr1	117948127	117950126	0.380597	0.00367647	4.96196e-27	54855	1.01	0.72	-0.488286	0.372006	0.46332
					FAM72B	chr1	120638528	120640527	0.5	0.0128205	4.31699e-12	653820	0.19	0.66	1.79647	0.045592	0.0826682
					POLR3GL	chr1	144181745	144183744	0.462366	0.025641	2.46763e-14	84265	21.44	18.91	-0.181156	0.107206	0.171965
					RBM8A	chr1	144216995	144218994	0.4	0	2.32137e-06	9939	171.64	200.63	0.225152	1.29664e-09	7.4366e-09
					POLR3C	chr1	144322242	144324241	0.498084	0.0192308	8.27327e-22	10623	16.71	17.42	0.0600329	0.627366	0.705948
					PRKAB2	chr1	145110754	145112753	0.375	0.0105263	3.47877e-11	5565	6.05	10.5	0.795382	9.8967e-06	3.64572e-05
					FMO5	chr1	145163547	145165546	0.6875	0.153846	2.02308e-05	2330	6.68	8.59	0.36281	0.0497714	0.0893007
					ACP6	chr1	145609259	145611258	0.328571	0.0652174	9.0421e-07	51205	0.13	0.3	1.20645	0.32723	0.416086
					GPR89A	chr1	145865130	145867129	0.298578	0.0232558	2.89127e-05	653519	0.01	0.3	4.90689	0.0368448	0.068737
					BOLA1	chr1	148135825	148137824	0.232143	0.0277778	6.8528e-05	51027	19.23	17.83	-0.109052	0.352968	0.443339
					SV2A	chr1	148156055	148158054	0.875	0.469697	0.00013488	9900	0.01	0.12	3.58496	0.271458	0.360827
					ANP32E	chr1	148475085	148477084	0.546667	0.1875	1.13784e-05	81611	127.18	110.16	-0.207271	7.9937e-06	2.97945e-05
					CA14	chr1	148494842	148496841	0.661871	0.1875	1.84864e-06	23632	0.32	0.18	-0.830075	0.45455	0.547
					C1orf54	chr1	148509822	148511821	0.833333	0.357143	0.0047827	79630	1.89	1.37	-0.46421	0.246996	0.336397
					MRPS21	chr1	148530893	148532892	0.210191	0	9.79881e-09	54460	19.99	20.64	0.0461645	0.683192	0.754489
					ENSA	chr1	148868723	148870722	0.204819	0	0.00179465	2029	196.73	113.91	-0.788323	2.13508e-81	5.16929e-80
					SETDB1	chr1	149163512	149165511	0.754902	0.361702	7.57924e-06	9869	9.4	10.02	0.0921498	0.569384	0.653642
					LASS2	chr1	149214065	149216064	0.508701	0.0588235	4.59786e-135	29956	111.17	87.2	-0.350367	5.83982e-12	4.27592e-11
					C1orf56	chr1	149284883	149286882	0.92549	0.557377	6.82292e-11	54964	0.01	0.48	5.58496	0.00500092	0.0116973
					SEMA6C	chr1	149385729	149387728	0.4	0.00478469	1.79525e-32	10500	10.09	6.26	-0.688692	0.000124859	0.000390601
					SCNM1	chr1	149403141	149405140	0.371429	0.0505837	6.29959e-16	79005	7.95	7.63	-0.0592718	0.749186	0.805525
					PIP5K1A	chr1	149435696	149437695	0.304721	0.0272109	5.98947e-13	8394	36	59.28	0.719549	0	0
					PSMD4	chr1	149491821	149493820	0.741176	0.04	4.31461e-27	5710	0.01	0.12	3.58496	0.271458	0.35755
					ZNF687	chr1	149519415	149521414	0.333333	0.00230415	3.60589e-40	57592	4.6	7.57	0.718659	0.000585344	0.00164503
					RFX5	chr1	149586394	149588393	0.317647	0.0638298	0.000890793	5993	29.89	33.7	0.173086	0.0540728	0.0961445
					SELENBP1	chr1	149611789	149613788	0.650602	0.358491	0.00139889	8991	0.13	0.01	-3.70044	0.229704	0.318183
					CGN	chr1	149748497	149750496	0.656051	0.047619	1.08188e-46	57530	4.73	7.28	0.622098	0.00303046	0.00738619
					SNX27	chr1	149849286	149851285	0.297872	0.00766284	5.59019e-11	81609	25.92	37.22	0.522012	9.0191e-09	4.73336e-08
					MRPL9	chr1	150002665	150004664	0.5	0	0.000160778	65005	25.47	24.33	-0.0660626	0.513352	0.602109
					TDRKH	chr1	150029635	150031634	0.26506	0.00757576	7.13951e-13	11022	2.08	1.91	-0.123011	0.72639	0.790524
					RORC	chr1	150065178	150067177	0.838235	0.363128	1.25366e-11	6097	1.01	0.66	-0.613817	0.274502	0.358469
					THEM4	chr1	150148738	150150737	0.252101	0	1.13586e-06	117145	4.73	6.56	0.471856	0.028236	0.0546121
					S100A11	chr1	150276136	150278135	0.829787	0.241071	6.43746e-18	6282	102.72	69.66	-0.560315	1.8919e-24	2.97759e-23
					S100A6	chr1	151775342	151777341	0.389706	0.0811808	2.64682e-13	6277	889.15	1435.51	0.691065	0	0
					S100A14	chr1	151855415	151857414	0.462687	0.0952381	4.34064e-06	57402	75.48	89.7	0.249014	7.92684e-06	2.95531e-05
					SNAPAP	chr1	151895824	151897823	0.402174	0.158996	7.15269e-06	23557	23.58	37.63	0.67432	6.83898e-13	5.94832e-12
					SLC27A3	chr1	152012392	152014391	0.411765	0.110092	1.42161e-06	11000	4.16	2.45	-0.763802	0.00686206	0.0155243
					GATAD2B	chr1	152162076	152164075	0.307692	0.0251046	2.21955e-18	57459	15.89	19.68	0.308611	0.0103577	0.0223239
					CRTC2	chr1	152197668	152199667	0.387097	0.102564	2.04113e-05	200186	8.07	8.95	0.149319	0.394012	0.485832
					SLC39A1	chr1	152206813	152208812	0.730159	0.06	5.8735e-26	27173	14.94	18.43	0.302876	0.0150018	0.031075
					RAB13	chr1	152225431	152227430	0.305556	0.0526316	0.000251915	5872	157.39	134.97	-0.221705	1.16989e-07	5.46565e-07
					RPS27	chr1	152227853	152229852	0.658824	0.201754	4.79072e-21	6232	1444.48	1937.45	0.423609	0	0
					TPM3	chr1	152422350	152424349	0.371429	0.029703	3.95117e-12	7170	326.76	206.72	-0.660553	8.99394e-99	2.29895e-97
					IL6R	chr1	152642293	152644292	0.649746	0.0857143	1.93731e-27	3570	0.01	0.12	3.58496	0.271458	0.360658
					SHE	chr1	152741214	152743213	0.901705	0.120421	0	126669	0.32	0.66	1.04439	0.177732	0.260754
					KCNN3	chr1	153098963	153100962	0.81295	0.366667	5.7417e-17	3782	0.38	0.12	-1.66297	0.153775	0.229781
					PBXIP1	chr1	153195192	153197191	0.427027	0.0222222	1.37716e-08	57326	11.1	10.2	-0.121991	0.430926	0.522999
					CKS1B	chr1	153211838	153213837	0.387097	0.0108108	7.1412e-20	1163	452.55	402.16	-0.170308	3.33436e-12	2.53819e-11
					FLAD1	chr1	153220441	153222440	0.326531	0.05	2.67829e-14	80308	26.42	38.11	0.528539	4.04562e-09	2.21651e-08
					EFNA4	chr1	153300837	153302836	0.461749	0.114983	1.16223e-32	1945	12.8	24.57	0.940754	1.63869e-13	1.70616e-12
					EFNA1	chr1	153364973	153366972	0.539216	0.0313433	1.20387e-162	1942	9.77	7.87	-0.311995	0.0675136	0.11591
					DPM3	chr1	153379621	153381620	0.263566	0.0157233	2.18697e-15	54344	17.91	14.02	-0.353279	0.00535686	0.0124337
					KRTCAP2	chr1	153412429	153414428	0.657895	0.0914286	3.33411e-28	200185	66.9	78.49	0.230503	0.000105248	0.00033284
					MTX1	chr1	153443114	153445113	0.243243	0.0253807	1.37216e-07	4580	20.18	14.73	-0.454169	0.000191661	0.000582649
					SCAMP3	chr1	153498820	153500819	0.747967	0.0740741	5.78681e-11	10067	15.2	15.03	-0.0162263	0.901258	0.932965
					MSTO1	chr1	153844631	153846630	0.353801	0.0701754	1.95778e-22	55154	28.44	25.29	-0.169354	0.0825102	0.136926
					KIAA0907	chr1	154170813	154172812	0.29	0.021978	1.93399e-07	22889	11.41	19.56	0.777608	3.01816e-09	1.67555e-08
					SEMA4A	chr1	154388012	154390011	0.652632	0.210526	0.000615939	64218	0.13	0.12	-0.115477	0.94774	0.962917
					PMF1	chr1	154447408	154449407	0.59322	0.0102041	5.47883e-18	11243	67.22	48.19	-0.480157	7.42428e-13	6.38317e-12
					BGLAP	chr1	154476575	154478574	0.578947	0.170404	1.06428e-12	632	0.01	0.18	4.16993	0.139507	0.213397
					SMG5	chr1	154519241	154521240	0.621429	0.214286	0.000112119	23381	9.77	11.21	0.198356	0.206212	0.295551
					C1orf85	chr1	154532074	154534073	0.52381	0.0384615	0.000181135	112770	2.46	1.67	-0.55881	0.117544	0.184834
					C1orf61	chr1	154665809	154667808	0.848485	0.0294118	1.06365e-12	10485	6.43	9.36	0.54169	0.00292582	0.00715939
					MEF2D	chr1	154737154	154739153	0.402299	0.0224454	5.36315e-51	4209	22.51	17.53	-0.36074	0.00147526	0.0038421
					APOA1BP	chr1	154826182	154828181	0.363636	0	1.10594e-06	128240	48.74	36.8	-0.4054	1.7472e-07	7.99974e-07
					HAPLN2	chr1	154853710	154855709	0.676923	0.24026	2.0522e-09	60484	0.25	0.72	1.52607	0.063767	0.110237
					BCAN	chr1	154876364	154878363	0.788732	0.258621	1.77705e-09	63827	0.01	0.24	4.58496	0.0716946	0.1221
					NTRK1	chr1	155050166	155052165	0.363636	0.02375	4.00297e-55	4914	1.32	1.31	-0.0109711	0.971916	0.977695
					PEAR1	chr1	155128147	155130146	0.775943	0.126794	1.98504e-118	375033	9.84	16.94	0.783704	2.72996e-08	1.36806e-07
					SLAMF8	chr1	158061103	158063102	0.727273	0.32	0.000618933	56833	0.01	0.12	3.58496	0.271458	0.363136
					TAGLN2	chr1	158161909	158163908	0.37037	0.0483871	1.33092e-05	8407	268.37	283.95	0.0814135	0.00743188	0.0166622
					KCNJ10	chr1	158306586	158308585	0.73913	0.017179	1.44089e-129	3766	0.13	0.01	-3.70044	0.229704	0.32018
					ATP1A2	chr1	158350172	158352171	0.676923	0.136364	1.23191e-05	477	0.19	0.3	0.658963	0.564164	0.649065
					PEX19	chr1	158521556	158523555	0.642857	0.030303	5.56776e-18	5824	50.26	48.79	-0.0428252	0.550704	0.637761
					VANGL2	chr1	158634991	158636990	0.876404	0.0480769	3.09319e-35	57216	0.44	0.66	0.584963	0.42703	0.519069
					F11R	chr1	159275359	159277358	0.671875	0.0473373	9.99223e-33	50848	57.76	74.61	0.369298	3.30058e-09	1.8245e-08
					USF1	chr1	159282382	159284381	0.360656	0.140351	0.00652856	7391	3.85	4.95	0.36257	0.135052	0.208128
					PVRL4	chr1	159325967	159327966	0.707965	0.234177	8.30818e-15	81607	2.21	1.85	-0.256521	0.473462	0.565687
					UFC1	chr1	159388158	159390157	0.635714	0.171875	5.54143e-10	51506	86.07	107.53	0.321157	4.71028e-10	2.81389e-09
					USP21	chr1	159393878	159395877	0.31694	0.0320856	3.70939e-14	27005	8.07	10.8	0.420391	0.0114811	0.0244743
					PPOX	chr1	159400818	159402817	0.4125	0.0337079	5.65168e-10	5498	24.72	33.82	0.452198	1.55879e-06	6.44371e-06
					B4GALT3	chr1	159413939	159415938	0.48855	0.210145	2.01103e-08	8703	37.33	38.83	0.0568362	0.489356	0.580674
					NDUFS2	chr1	159433729	159435728	0.834395	0.243865	4.89141e-43	4720	166.91	146.18	-0.191324	2.21476e-06	8.98292e-06
					MPZ	chr1	159546378	159548377	0.791667	0.24	0.000166373	4359	2.71	2.33	-0.217963	0.488292	0.579508
					SDHC	chr1	159548790	159550789	0.625698	0.00819672	1.37637e-33	6391	60.91	40.73	-0.580587	4.96368e-16	6.50173e-15
					FCGR2A	chr1	159739844	159741843	0.911111	0.181818	4.68458e-14	2212	0.82	1.25	0.608232	0.234124	0.321237
					DUSP12	chr1	159984205	159986204	0.222222	0	0.00111532	11266	32.22	49.14	0.608941	0	0
					NOS1AP	chr1	160304205	160306204	0.377049	0.010101	1.81816e-10	9722	0.25	0.01	-4.64386	0.054274	0.0964178
					UCK2	chr1	164061514	164063513	0.354839	0.027972	9.97776e-10	7371	41.81	21.83	-0.937536	1.83825e-24	2.89636e-23
					FAM78B	chr1	164402831	164404830	0.46988	0	0.00957868	149297	0.69	0.36	-0.938599	0.193822	0.280423
					MAEL	chr1	165223143	165225142	0.936306	0.137931	3.11428e-30	84944	0.13	0.01	-3.70044	0.229704	0.321916
					CREG1	chr1	165789681	165791680	0.265625	0	0.000218189	8804	20.56	30.83	0.584495	6.73358e-09	3.58687e-08
					MPZL1	chr1	165955832	165957831	0.325714	0.0650888	6.03934e-14	9019	34.18	38.41	0.16833	0.0450952	0.0818614
					TIPRL	chr1	166412795	166414794	0.25	0.0263158	0.00444401	261726	18.79	19.56	0.0579413	0.616304	0.696645
					SFT2D2	chr1	166459870	166461869	0.278409	0.0443038	3.04092e-09	375035	3.28	2.74	-0.25952	0.378696	0.470046
					DNM3	chr1	170075261	170077260	0.310924	0	1.27151e-12	26052	1.58	0.36	-2.13386	0.000298746	0.000884721
					PRDX6	chr1	171711109	171713108	0.205128	0	0.000660554	9588	240.43	211.19	-0.187075	2.71156e-08	1.36028e-07
					FLJ35530	chr1	176776554	176778553	0.472464	0.043956	2.68302e-58	400798	0.19	0.66	1.79647	0.045592	0.0826366
					FAM20B	chr1	177259697	177261696	0.220238	0.0120482	3.8595e-10	9917	18.41	14.67	-0.327621	0.00857564	0.0189692
					SOAT1	chr1	177527640	177529639	0.369231	0.016129	1.57117e-07	6646	26.74	19.74	-0.437877	3.30832e-05	0.000113351
					TDRD5	chr1	177825648	177827647	0.947712	0.0555556	1.41701e-97	163589	0.32	1.07	1.74147	0.00985236	0.0213545
					CEP350	chr1	178188531	178190530	0.633136	0	1.23406e-05	9857	25.1	33.04	0.396526	2.5875e-05	9.0043e-05
					STX6	chr1	179258670	179260669	0.487805	0.030303	6.50074e-06	10228	12.61	18.43	0.547488	2.46146e-05	8.59515e-05
					IER5	chr1	179322261	179324260	0.275362	0.0185185	9.51364e-10	51278	39.03	26.12	-0.579429	9.07328e-11	5.86134e-10
					GLUL	chr1	180627574	180629573	0.393939	0.028754	2.66626e-19	2752	135.07	115.11	-0.230694	3.41664e-07	1.51742e-06
					RGS16	chr1	180840172	180842171	0.267857	0	1.84725e-09	6004	5.11	7.28	0.510615	0.0130401	0.0273746
					NPL	chr1	181026017	181028016	0.619048	0.0714286	0.000432687	80896	0.13	0.01	-3.70044	0.229704	0.315996
					LAMC2	chr1	181419797	181421796	0.736842	0.111111	0.00362319	3918	16.84	27.49	0.707015	9.16988e-11	5.92105e-10
					C1orf21	chr1	182620773	182622772	0.4	0.00729927	1.37813e-07	81563	7.57	9.6	0.342741	0.0478996	0.0863676
					GLRX2	chr1	191341180	191343179	0.364341	0.0714286	0.00155023	51022	34.37	36.44	0.0843731	0.320174	0.408686
					C1orf53	chr1	196136400	196138399	0.530303	0	7.38935e-08	388722	0.57	0.48	-0.247928	0.723098	0.787605
					KIF14	chr1	198856486	198858485	0.3	0	0.000219997	9928	10.03	15.8	0.655603	4.28242e-06	1.66425e-05
					CAMSAP1L1	chr1	198973309	198975308	0.261029	0.0310078	1.2866e-09	23271	7.57	5.19	-0.544559	0.00707526	0.0159508
					KIF21B	chr1	199259452	199261451	0.607595	0.369565	0.000427129	23046	6.12	5.9	-0.0528167	0.803566	0.854683
					PKP1	chr1	199517203	199519202	0.824561	0.035461	8.71557e-43	5317	0.01	0.12	3.58496	0.271458	0.360355
					TNNT2	chr1	199613429	199615428	0.758065	0.285714	0.00133369	7139	0.69	1.73	1.3261	0.00742096	0.016643
					PHLDA3	chr1	199704923	199706922	0.686275	0.0225989	1.82874e-35	23612	53.47	51.47	-0.0549979	0.429912	0.521902
					CSRP1	chr1	199742874	199744873	0.301282	0.0304054	4.67424e-16	1465	108.39	39.78	-1.44612	1.59035e-119	4.24852e-118
					NAV1	chr1	199882073	199884072	0.45	0.0533333	6.22105e-05	89796	14.44	18.55	0.361348	0.00390842	0.00932614
					IPO9	chr1	200062911	200064910	0.572115	0.0133929	2.7443e-44	55705	49.75	45.8	-0.119349	0.102912	0.16592
					LMOD1	chr1	200182340	200184339	0.708861	0	3.68742e-14	25802	0.32	0.54	0.754888	0.355638	0.44618
					TIMM17A	chr1	200189271	200191270	0.279221	0.0349345	5.15095e-12	10440	70.24	56.84	-0.305386	1.52764e-06	6.31862e-06
					ARL8A	chr1	200380490	200382489	0.227273	0.0174165	1.10961e-19	127829	36.82	44.73	0.280753	0.000410484	0.00118189
					ADIPOR1	chr1	201194035	201196034	0.223684	0.0126582	1.23037e-07	51094	39.03	40.62	0.0576068	0.474462	0.566786
					CYB5R1	chr1	201203028	201205027	0.527027	0	3.7368e-18	51706	5.04	6.08	0.270648	0.210932	0.300137
					PPFIA4	chr1	201284934	201286933	0.826923	0.227273	3.19901e-13	8497	2.4	1.97	-0.284839	0.408946	0.500512
					ADORA1	chr1	201361459	201363458	0.78022	0.0909091	1.24493e-05	134	2.65	1.01	-1.39164	0.000490252	0.00139712
					BTG2	chr1	201539287	201541286	0.516129	0.153061	1.01552e-07	7832	6.37	10.74	0.753629	1.9529e-05	6.92828e-05
					ATP2B4	chr1	201860551	201862550	0.673913	0.0212766	2.89147e-12	493	7.31	6.38	-0.196315	0.308564	0.396144
					SOX13	chr1	202306869	202308868	0.725275	0.0526316	5.01036e-42	9580	6.62	13	0.973609	5.00654e-09	2.71369e-08
					ETNK2	chr1	202387646	202389645	0.376471	0.021439	1.49966e-50	55224	45.97	24.51	-0.907322	2.20754e-25	3.55306e-24
					KISS1	chr1	202432243	202434242	0.842697	0.0808081	3.77824e-28	3814	0.63	0.83	0.39776	0.510116	0.599204
					GOLT1A	chr1	202449844	202451843	0.333333	0.0526316	0.000732796	127845	5.17	4.77	-0.116175	0.608302	0.690124
					PLEKHA6	chr1	202595668	202597667	0.922078	0.0897436	2.37835e-28	22874	5.04	5.9	0.227291	0.296806	0.383299
					NFASC	chr1	203062446	203064445	0.901141	0.00810811	5.32018e-139	23114	0.13	0.18	0.469485	0.740486	0.799498
					RBBP5	chr1	203357755	203359754	0.203883	0	0.00100485	5929	2.08	2.39	0.200427	0.566388	0.650623
					TMCC2	chr1	203461714	203463713	0.368421	0.00421053	1.95036e-24	9911	3.66	3.7	0.0156816	0.954826	0.964668
					NUAK2	chr1	203557507	203559506	0.345133	0.0365297	8.40717e-18	81788	0.25	0.01	-4.64386	0.054274	0.0962013
					MFSD4	chr1	203802788	203804787	0.782895	0.012966	7.70285e-98	148808	1.14	0.3	-1.926	0.0043688	0.0103379
					ELK4	chr1	203868624	203870623	0.693548	0.238095	0.000627294	2005	3.66	4.65	0.345387	0.166049	0.245898
					C1orf186	chr1	204455271	204457270	0.890625	0.4	0.000155103	440712	0.13	0.24	0.884523	0.500148	0.591356
					IKBKE	chr1	204708419	204710418	0.589744	0.108108	6.80467e-07	9641	1.64	3.28	1	0.00284352	0.00697001
					RASSF5	chr1	204795115	204797114	0.774834	0.0795455	8.4839e-41	83593	2.33	2.92	0.325638	0.304208	0.391294
					DYRK3	chr1	204873504	204875503	0.471503	0.00821918	1.24018e-45	8444	0.57	0.89	0.642843	0.288348	0.373769
					FAIM3	chr1	205161967	205163966	0.860465	0.444444	0.00278588	9214	0.19	0.01	-4.24793	0.111655	0.177858
					PIGR	chr1	205186431	205188430	0.881356	0.177419	1.27782e-15	5284	1.45	2.74	0.918123	0.0110869	0.0237193
					CR1	chr1	205734096	205736095	0.778523	0.111111	8.59877e-05	1378	0.25	0.6	1.26303	0.146216	0.22069
					HHAT	chr1	208566920	208568919	0.330472	0.00389105	2.4955e-27	55733	3.15	4.35	0.465664	0.0783256	0.13096
					ATF3	chr1	210846617	210848616	0.614597	0.0140351	1.82386e-182	467	6.68	7.16	0.100111	0.61039	0.691775
					SNFT	chr1	210939951	210941950	0.682396	0.00985761	3.23392e-196	55509	1.83	2.56	0.4843	0.160337	0.238658
					FLVCR	chr1	211096220	211098219	0.455959	0.025641	3.23927e-08	28982	1.89	2.45	0.374396	0.288736	0.373795
					ANGEL2	chr1	211255792	211257791	0.447154	0.0508475	8.49663e-09	90806	3.66	6.8	0.893691	8.45744e-05	0.000271939
					ESRRG	chr1	215329600	215331599	0.766197	0.314286	1.14648e-12	2104	0.13	0.01	-3.70044	0.229704	0.321378
					RRP15	chr1	216523252	216525251	0.678808	0.0638298	2.30764e-16	51018	15.26	17.24	0.176005	0.16243	0.241243
					TGFB2	chr1	216584491	216586490	0.891509	0.416667	3.30506e-07	7042	0.63	0.36	-0.807355	0.277706	0.362221
					SLC30A10	chr1	218168617	218170616	0.774648	0.111111	5.30683e-08	55532	0.01	0.12	3.58496	0.271458	0.363068
					MARK1	chr1	218766191	218768190	0.508929	0	2.66461e-15	4139	2.9	2.86	-0.0200378	0.946602	0.962931
					MOSC1	chr1	219024894	219026893	0.672043	0.0674603	3.21519e-43	64757	2.14	3.16	0.562314	0.0766052	0.128295
					HLX1	chr1	219117382	219119381	0.71875	0.012987	5.77011e-55	3142	0.19	0.48	1.33703	0.174889	0.257354
					MIA3	chr1	220856067	220858066	0.403509	0.172414	0.000593543	375056	16.33	27.55	0.754528	6.83986e-12	4.9672e-11
					C1orf80	chr1	220952488	220954487	0.280973	0	0.000134041	64853	23.77	40.32	0.762354	2.84218e-13	2.76854e-12
					TLR5	chr1	221383248	221385247	0.429752	0.0649351	6.78435e-09	7100	0.76	1.25	0.717857	0.165665	0.245406
					SUSD4	chr1	221604168	221606167	0.850438	0.0282413	0	55061	1.07	0.48	-1.1565	0.0549496	0.0969394
					CAPN2	chr1	221964742	221966741	0.666667	0.0493827	2.24468e-17	824	23.39	30.54	0.384808	8.6269e-05	0.000277137
					CNIH4	chr1	222609218	222611217	0.704545	0.111111	0.0015357	29097	21.88	22.78	0.058155	0.586844	0.670005
					CNIH3	chr1	222868802	222870801	0.849372	0.324263	1.18805e-41	149111	0.19	0.01	-4.24793	0.111655	0.178077
					ENAH	chr1	223907469	223909468	0.291066	0.0387858	1.68858e-27	55740	44.9	57.43	0.355089	5.58182e-07	2.42522e-06
					SRP9	chr1	224030154	224032153	0.24	0	1.21918e-05	6726	594.24	570.41	-0.0590464	0.00480684	0.0112973
					PYCR2	chr1	224178589	224180588	0.272	0.0352941	4.47692e-09	29920	41.18	27.32	-0.591986	1.13093e-11	8.00042e-11
					C1orf55	chr1	224253690	224255689	0.419192	0.0991736	2.8943e-10	163859	15.32	18.43	0.26664	0.031113	0.0595526
					LIN9	chr1	224563822	224565821	0.283422	0.00621118	3.11611e-15	286826	5.3	4.95	-0.0985638	0.661068	0.734049
					PARP1	chr1	224662425	224664424	0.43038	0.0168776	4.44728e-27	142	98.05	46.46	-1.07753	6.39538e-69	1.48031e-67
					ITPKB	chr1	224991819	224993818	0.715711	0.0400867	3.16351e-150	3707	4.04	6.38	0.659201	0.00337738	0.00815621
					ZNF678	chr1	225815867	225817866	0.757895	0.264151	1.14303e-14	339500	1.07	0.54	-0.986579	0.0908136	0.148949
					C1orf142	chr1	225987320	225989319	0.727586	0.0879121	5.37424e-68	116841	19.93	14.73	-0.436184	0.000357886	0.00103971
					WNT3A	chr1	226259375	226261374	0.667864	0.0353006	4.21498e-219	89780	1.39	0.24	-2.53398	0.000179468	0.000547927
					C1orf35	chr1	226357646	226359645	0.297872	0.0213523	2.21935e-54	79169	27.56	32.56	0.240525	0.0091657	0.0201116
					MRPL55	chr1	226363628	226365627	0.262821	0.0216573	2.22653e-23	128308	27.49	20.64	-0.413464	6.38708e-05	0.000209251
					GUK1	chr1	226392605	226394604	0.246445	0.0232558	4.49335e-14	2987	76.93	67.22	-0.194656	0.00108189	0.00289673
					GJA12	chr1	226402176	226404175	0.833333	0.152027	3.80455e-46	57165	0.13	0.3	1.20645	0.32723	0.415194
					TRIM11	chr1	226661141	226663140	0.415254	0.0737218	1.24773e-32	81559	18.1	18.25	0.0119068	0.919584	0.946147
					RHOU	chr1	226935492	226937491	0.328125	0.0188679	7.86112e-06	58480	0.95	0.54	-0.814968	0.179735	0.263095
					RAB4A	chr1	227471502	227473501	0.688679	0.349206	2.55367e-05	5867	77.31	70.97	-0.123446	0.0356526	0.0670409
					C1orf96	chr1	227545359	227547358	0.385965	0.00925926	3.58973e-35	126731	7.19	6.8	-0.080457	0.673258	0.745198
					COG2	chr1	228842881	228844880	0.468085	0	1.56126e-10	22796	6.24	8.29	0.409826	0.0305428	0.05854
					C1orf198	chr1	229070901	229072900	0.418301	0.0330097	3.87765e-31	84886	10.09	8.05	-0.325865	0.0532784	0.0948506
					FAM89A	chr1	229242609	229244608	0.84	0.0990712	4.40012e-52	375061	30.77	26.9	-0.193918	0.0393546	0.072817
					C1orf124	chr1	229538305	229540304	0.600858	0.00970874	9.49819e-30	83932	6.18	9.3	0.589624	0.00135486	0.00355985
					DISC1	chr1	229827184	229829183	0.655172	0	2.02645e-06	27185	1.45	2.15	0.568284	0.142375	0.215328
					RBM34	chr1	233391195	233393194	0.341317	0.05	7.73371e-05	23029	23.2	19.44	-0.255097	0.0199439	0.0400739
					GNG4	chr1	233880678	233882677	0.882353	0.28125	4.27573e-11	2786	12.99	15.15	0.221916	0.101022	0.16341
					LGALS8	chr1	234751362	234753361	0.644737	0.217391	0.000595089	3964	8.83	10.8	0.290546	0.0737272	0.124045
					ACTN2	chr1	234914431	234916430	0.863636	0.17029	3.59802e-73	88	0.01	0.12	3.58496	0.271458	0.354918
					MAP1LC3C	chr1	240228999	240230998	0.65	0.1	0.00151834	440738	0.19	0.42	1.14439	0.264528	0.356112
					C1orf101	chr1	242689316	242691315	0.914005	0.0322581	4.39356e-48	257044	0.25	0.18	-0.473931	0.666538	0.739545
					C1orf121	chr1	242880975	242882974	0.443299	0	5.63601e-14	51029	131.47	106.82	-0.299552	1.07059e-10	6.84756e-10
					ZNF695	chr1	245237979	245239978	0.698113	0	0.00444096	57116	1.01	1.19	0.236606	0.626654	0.705594
					ZNF496	chr1	245561669	245563668	0.364341	0.014742	4.12891e-51	84838	0.63	1.31	1.05614	0.0513878	0.0918993
					TRIM58	chr1	246085124	246087123	0.679245	0.121212	1.25359e-08	25893	1.39	0.54	-1.36405	0.0130723	0.027434
					PGBD2	chr1	247165065	247167064	0.275862	0	0.00516473	267002	3.59	5.73	0.674551	0.00488904	0.0114621
					TMOD4	chr1	149415172	149417171	0.884211	0.247059	9.24657e-37	29765	0.01	0.42	5.39232	0.00973104	0.0211626
					DIP2C	chr10	725607	727606	0.438395	0.0477076	1.58699e-71	22982	10.97	14.85	0.436899	0.00207384	0.00526875
					PFKP	chr10	3097752	3099751	0.600313	0.028343	1.06929e-246	5214	490.2	226.76	-1.1122	0	0
					ASB13	chr10	5748548	5750547	0.333333	0.0217129	8.62595e-23	79754	22.95	22.37	-0.0369289	0.724026	0.788434
					PFKFB3	chr10	6282901	6284900	0.72818	0.0290557	1.08802e-205	5209	2.84	3.58	0.334069	0.241386	0.329578
					PRKCQ	chr10	6662245	6664244	0.304348	0.037037	4.97211e-09	5588	0.44	0.54	0.295456	0.713816	0.780366
					ECHDC3	chr10	11822362	11824361	0.751497	0.085554	6.52075e-107	79746	21.94	16.4	-0.419868	0.000294274	0.000872387
					DHTKD1	chr10	12148940	12150939	0.264045	0.0222222	5.11379e-10	55526	36.45	37.45	0.0390469	0.63673	0.712031
					CAMK1D	chr10	12429589	12431588	0.567376	0.0397074	6.347e-85	57118	0.57	1.07	0.908577	0.117969	0.18542
					MCM10	chr10	13241587	13243586	0.348837	0	0.00167592	55388	11.67	9.24	-0.33684	0.0324032	0.0616733
					PHYH	chr10	13381753	13383752	0.5875	0.0509259	6.76217e-55	5264	40.8	25.88	-0.656732	1.26929e-13	1.3594e-12
					DCLRE1C	chr10	15036101	15038100	0.272727	0.0634921	0.000524753	64421	2.21	2.86	0.371969	0.244196	0.333031
					ACBD7	chr10	15170782	15172781	0.325581	0.0106383	1.93696e-07	414149	1.89	0.83	-1.1872	0.00952352	0.0208388
					NMT2	chr10	15250702	15252701	0.4	0.0190476	2.38871e-15	9397	13.62	9.48	-0.522768	0.000494308	0.00140812
					C10orf38	chr10	15453065	15455064	0.21519	0	3.07394e-08	221061	9.27	9.9	0.0948592	0.562684	0.648097
					ITGA8	chr10	15801777	15803776	0.828571	0.015873	2.66168e-28	8516	13.05	11.69	-0.158775	0.268286	0.359943
					VIM	chr10	17309304	17311303	0.303279	0.00649351	1.65072e-18	7431	3.47	3.4	-0.0294009	0.913584	0.941541
					PIP4K2A	chr10	23043510	23045509	0.436242	0.0698603	2.03416e-23	5305	31.97	28.81	-0.150149	0.101247	0.163737
					ARMC3	chr10	23254966	23256965	0.651042	0	6.56676e-06	219681	0.19	0.3	0.658963	0.564164	0.64833
					GPR158	chr10	25502296	25504295	0.417062	0.00819672	4.38129e-20	57512	2.02	2.56	0.341789	0.307902	0.395401
					ARMC4	chr10	28327984	28329983	0.744186	0.0243902	1.40761e-18	55130	20.37	31.37	0.62294	6.07262e-10	3.58555e-09
					BAMBI	chr10	29004430	29006429	0.417112	0.0143639	2.05814e-96	25805	4.67	6.38	0.450134	0.0378082	0.0702025
					KIF5B	chr10	32385222	32387221	0.361702	0	5.10092e-08	3799	158.4	196.34	0.309782	0	0
					EPC1	chr10	32676120	32678119	0.219512	0.0126582	1.40123e-06	80314	0.25	0.78	1.64155	0.0412374	0.0758171
					NRP1	chr10	33663840	33665839	0.46	0.0170404	1.22913e-126	8829	1.14	1.97	0.789162	0.0585764	0.102574
					FZD8	chr10	35970369	35972368	0.577419	0.0272428	3.23571e-210	8325	0.01	0.24	4.58496	0.0716946	0.122085
					RET	chr10	42890523	42892522	0.501639	0.0214753	4.29343e-90	5979	5.11	4.77	-0.099334	0.664752	0.737794
					RASGEF1A	chr10	43082374	43084373	0.845	0.0217028	7.68914e-123	221002	9.65	10.8	0.16243	0.30732	0.394761
					FXYD4	chr10	43185098	43187097	0.858974	0.26087	2.3528e-11	53828	0.25	0.18	-0.473931	0.666538	0.739488
					ZNF32	chr10	43464333	43466332	0.404682	0.0285714	6.86657e-29	7580	6.12	6.62	0.1133	0.5716	0.655497
					CXCL12	chr10	44200549	44202548	0.839329	0.0298439	0	6387	0.32	0.54	0.754888	0.355638	0.446259
					RASSF4	chr10	44773225	44775224	0.21875	0.00601685	1.07454e-17	83937	2.65	1.43	-0.889977	0.0148002	0.0307022
					ANUBL1	chr10	45487803	45489802	0.360825	0	6.10976e-23	93550	0.88	1.79	1.02438	0.0263386	0.0514889
					FAM21C	chr10	45540673	45542672	0.230263	0	2.26513e-05	253725	0.5	0.01	-5.64386	0.00302998	0.00738756
					CTGLF3	chr10	51416356	51418355	0.88	0.2	2.02639e-07	414189	0.01	0.3	4.90689	0.0368448	0.068746
					UBE2D1	chr10	59762745	59764744	0.293103	0	0.00798658	7321	6.49	8.95	0.463669	0.0119373	0.0253365
					C10orf22	chr10	64232522	64234521	0.471429	0.021978	1.35777e-12	84890	9.4	15.92	0.760108	1.50032e-07	6.90497e-07
					SLC25A16	chr10	69957591	69959590	0.504854	0.0294118	1.06221e-07	8034	5.36	9.42	0.813494	1.90179e-05	6.75707e-05
					STOX1	chr10	70255387	70257386	0.291237	0.0230061	2.00013e-37	219736	5.23	4.35	-0.265796	0.251302	0.341542
					DDX50	chr10	70329040	70331039	0.867617	0	1.71883e-39	79009	26.04	22.37	-0.219164	0.0327608	0.0622538
					KIAA1279	chr10	70416499	70418498	0.54902	0	0.000605777	26128	19.93	24.33	0.287795	0.00752884	0.0168583
					TSPAN15	chr10	70879232	70881231	0.510638	0.0583333	2.03269e-10	23555	0.69	0.95	0.461331	0.425852	0.518302
					C10orf35	chr10	71058009	71060008	0.65	0.0160256	3.1302e-38	219738	3.78	5.07	0.4236	0.0823918	0.136778
					PPA1	chr10	71663197	71665196	0.275	0	3.25307e-05	5464	214.58	259.02	0.271548	0	0
					LRRC20	chr10	71812389	71814388	0.376	0.00505051	2.27781e-21	55222	9.52	6.86	-0.472753	0.00780164	0.0174116
					PRF1	chr10	72032538	72034537	0.761905	0.412698	5.84333e-07	5551	34.24	4.41	-2.95683	3.74512e-95	9.50458e-94
					SGPL1	chr10	72243722	72245721	0.536585	0.027027	1.9785e-12	8879	29.07	52.54	0.853885	5.81312e-13	5.13462e-12
					SLC29A3	chr10	72747016	72749015	0.738693	0.23955	1.87831e-36	55315	11.35	10.2	-0.154123	0.316238	0.404498
					CDH23	chr10	72824697	72826696	0.913043	0.0716535	2.45975720064781e-317	64072	0.01	0.12	3.58496	0.271458	0.361605
					PSAP	chr10	73281089	73283088	0.705882	0.291667	0.00029527	5660	873.51	734.78	-0.249512	2.03814e-44	4.13801e-43
					CHST3	chr10	73392126	73394125	0.756637	0.142349	1.02036e-46	9469	3.15	2.8	-0.169925	0.562546	0.648095
					ASCC1	chr10	73645701	73647700	0.39375	0.0141509	2.20241e-23	51008	10.78	10.56	-0.0297473	0.842076	0.886553
					ANXA7	chr10	74843810	74845809	0.269841	0.0263158	0.00229299	310	72.26	71.99	-0.00540074	0.925744	0.949803
					SYNPO2L	chr10	75080794	75082793	0.754098	0.333333	5.59988e-05	79933	0.57	1.49	1.38628	0.00971844	0.0212131
					FUT11	chr10	75200055	75202054	0.465753	0	1.97122e-07	170384	2.52	2.56	0.0227201	0.943234	0.960261
					C10orf55	chr10	75341995	75343994	0.921875	0.3125	1.27916e-06	414236	0.5	0.3	-0.736966	0.365318	0.45595
					VCL	chr10	75425878	75427877	0.245614	0.0183486	1.95926e-07	7414	23.77	29.76	0.324233	0.000956574	0.00258506
					DUSP13	chr10	76538977	76540976	0.708861	0.0797872	3.55286e-25	51207	0.25	0.24	-0.0588937	0.931542	0.953206
					COMTD1	chr10	76665777	76667776	0.377049	0.0265152	7.14473e-26	118881	6.49	4.59	-0.499724	0.0209164	0.0417975
					C10orf11	chr10	77210525	77212524	0.731707	0	0.000167596	83938	7.44	11.99	0.688457	3.04474e-05	0.000104774
					KCNMA1	chr10	79067584	79069583	0.939358	0.0110165	0	3778	0.13	0.01	-3.70044	0.229704	0.317132
					DLG5	chr10	79356355	79358354	0.530612	0.0232992	6.03741e-44	9231	25.47	33.1	0.378032	5.75452e-05	0.000189532
					POLR3A	chr10	79459266	79461265	0.304348	0.0886076	0.000527875	11128	6.18	6.32	0.0323177	0.873158	0.911244
					RPS24	chr10	79461580	79463579	0.551867	0.0172414	1.40084e-27	6229	1108.4	1256.22	0.180611	0	0
					C10orf56	chr10	80875387	80877386	0.388158	0.0131519	1.17053e-53	219654	10.59	11.45	0.112645	0.462722	0.554533
					PLAC9	chr10	81880238	81882237	0.553191	0.0666667	8.61753e-09	219348	0.01	0.18	4.16993	0.139507	0.213903
					C10orf58	chr10	82156222	82158221	0.534743	0.0206186	5.16505e-24	84293	4.67	3.7	-0.335897	0.176532	0.259342
					GHITM	chr10	85887165	85889164	0.455696	0	0.000363625	27069	112.24	99.48	-0.174109	0.00039708	0.00114515
					GRID1	chr10	88116231	88118230	0.545205	0.0245521	4.71178e-125	2894	1.32	2.03	0.620942	0.124958	0.194684
					PAPSS2	chr10	89407456	89409455	0.693878	0.0581395	4.23534e-15	9060	33.67	27.79	-0.276898	0.00244064	0.00609281
					SLC16A12	chr10	91285294	91287293	0.828996	0.0531915	2.08991e-43	387700	0.13	0.01	-3.70044	0.229704	0.318245
					PCGF5	chr10	92968349	92970348	0.630435	0	1.97592e-05	84333	19.23	27.55	0.518694	8.8284e-07	3.74983e-06
					HECTD2	chr10	93158082	93160081	0.407643	0	1.13706e-17	143279	3.78	4.17	0.141661	0.579182	0.662535
					HHEX	chr10	94437661	94439660	0.417559	0.0162482	6.91847e-104	3087	10.22	10.74	0.0715988	0.648256	0.723213
					CYP26A1	chr10	94821657	94823656	0.549801	0.0596833	1.33228e-121	1592	0.13	0.01	-3.70044	0.229704	0.316517
					PLCE1	chr10	95741736	95743735	0.261364	0.0107527	1.23109e-08	51196	0.69	0.6	-0.201634	0.73053	0.79345
					TBC1D12	chr10	96150176	96152175	0.469697	0	1.54557e-05	23232	3.78	5.67	0.584963	0.0136584	0.0285754
					PDLIM1	chr10	97040772	97042771	0.390244	0.0687831	9.38665e-23	9124	56.12	41.03	-0.451836	5.81972e-10	3.44624e-09
					SORBS1	chr10	97311162	97313161	0.4	0	1.05917e-06	10580	2.21	3.4	0.621488	0.0431446	0.0787935
					CCNJ	chr10	97791144	97793143	0.491525	0.084507	2.08811e-09	54619	2.96	3.7	0.321928	0.254592	0.344629
					TLL2	chr10	98263659	98265658	0.646667	0	3.01984e-10	7093	0.82	0.66	-0.313158	0.58966	0.672464
					SLIT1	chr10	98935654	98937653	0.836478	0.143678	1.9286e-39	6585	0.01	0.3	4.90689	0.0368448	0.0688092
					FRAT1	chr10	99067012	99069011	0.527273	0.037037	1.43662e-14	10023	0.88	1.25	0.506353	0.317318	0.405551
					EXOSC1	chr10	99195759	99197758	0.525292	0.0217391	1.23183e-49	51013	53.91	48.91	-0.140423	0.0460816	0.0833751
					ANKRD2	chr10	99320246	99322245	0.730769	0.246377	1.18224e-35	26287	0.38	0.18	-1.078	0.299982	0.386453
					CUTC	chr10	101479948	101481947	0.457143	0	1.40061e-05	51076	31.09	29.58	-0.0718286	0.434986	0.527251
					CHUK	chr10	101979335	101981334	0.521127	0	1.12741e-06	1147	14.12	20.04	0.505142	4.3735e-05	0.000146803
					CWF19L1	chr10	102017428	102019427	0.58156	0.0263158	6.27545e-24	55280	1.83	1.79	-0.0318841	0.930212	0.953286
					PKD2L1	chr10	102080234	102082233	0.793103	0.031746	1.15892e-33	9033	0.32	0.24	-0.415037	0.686418	0.75582
					NDUFB8	chr10	102279627	102281626	0.340909	0	1.44913e-05	4714	55.24	40.08	-0.462831	3.2791e-10	1.99241e-09
					LZTS2	chr10	102744955	102746954	0.415507	0.0906801	1.18969e-29	84445	31.78	27.38	-0.214997	0.020674	0.0414004
					SFXN3	chr10	102778986	102780985	0.609626	0.0423729	3.4694e-40	81855	13.18	20.16	0.613145	1.02262e-06	4.31645e-06
					POLL	chr10	103337964	103339963	0.446154	0.135135	5.35758e-06	27343	19.3	26.18	0.439864	3.72664e-05	0.000126706
					FBXW4	chr10	103444734	103446733	0.456221	0.0218341	3.07307e-45	6468	50.26	68.05	0.437184	3.85504e-11	2.56858e-10
					NPM3	chr10	103533149	103535148	0.25	0.0149254	0.000135644	10360	62.74	48.13	-0.382449	1.99263e-08	1.01503e-07
					MGEA5	chr10	103568166	103570165	0.419087	0.0520833	3.08549e-20	10724	335.02	421.13	0.330018	4.07962e-12	3.06608e-11
					C10orf76	chr10	103805923	103807922	0.383085	0.0221328	2.41856e-35	79591	4.29	6.5	0.599462	0.00661884	0.0150195
					LDB1	chr10	103864693	103866692	0.223684	0.0134228	1.08681e-09	8861	4.1	5.19	0.340111	0.150847	0.226263
					ELOVL3	chr10	103974133	103976132	0.597222	0.111111	2.5066e-17	83401	2.08	2.98	0.518729	0.108602	0.173968
					PITX3	chr10	103991222	103993221	0.264957	0.0160056	1.32054e-37	5309	0.25	0.18	-0.473931	0.666538	0.739026
					FBXL15	chr10	104167579	104169578	0.324468	0.0237581	8.25872e-26	79176	11.54	5.67	-1.02522	7.74756e-09	4.08717e-08
					C10orf95	chr10	104201291	104203290	0.504673	0.248705	1.27499e-05	79946	0.25	0.12	-1.05889	0.408708	0.501127
					C10orf32	chr10	104602009	104604008	0.341176	0	0.00254542	119032	24.34	21.83	-0.157017	0.135469	0.208613
					CNNM2	chr10	104666104	104668103	0.287313	0.0204082	7.67058e-19	54805	3.41	1.97	-0.791576	0.012141	0.0257265
					USMG5	chr10	105146214	105148213	0.271277	0.0214592	7.37862e-15	84833	1315.35	957.3	-0.458404	4.30234e-203	1.24278e-201
					NEURL	chr10	105242038	105244037	0.898294	0.0425733	0	9148	1.2	1.31	0.126532	0.778868	0.833216
					SH3PXD2A	chr10	105605155	105607154	0.833017	0.0252101	8.14879e-249	9644	10.53	8.95	-0.234546	0.14706	0.221353
					OBFC1	chr10	105667957	105669956	0.408696	0	4.36801e-05	79991	47.17	52.13	0.144244	0.044619	0.0811213
					GSTO1	chr10	106002668	106004667	0.287425	0	0.00417704	9446	71.69	50.34	-0.510067	4.85212e-15	6.11333e-14
					GSTO2	chr10	106016621	106018620	0.229167	0.0163934	3.00844e-05	119391	123.84	106.7	-0.214917	5.06414e-06	1.94308e-05
					SMNDC1	chr10	112054688	112056687	0.293103	0.0294118	0.000528841	10285	65.64	86.48	0.397791	1.2834e-11	9.02952e-11
					PDCD4	chr10	112619586	112621585	0.423237	0.147059	0.00222022	27250	16.02	20.1	0.327321	0.0061399	0.0140538
					GPAM	chr10	113933509	113935508	0.24	0	0.000256632	57678	6.12	4.23	-0.532874	0.0180406	0.0367589
					TCF7L2	chr10	114698201	114700200	0.277778	0.0333333	0.00617397	6934	357.34	424.47	0.248365	1.31448e-11	9.24365e-11
					ATRNL1	chr10	116841114	116843113	0.83671	0.0112782	3.2345e-237	26033	0.13	0.72	2.46949	0.0101629	0.021974
					PDZD8	chr10	119124928	119126927	0.339703	0.00392927	2.66477e-55	118987	1.26	2.39	0.923587	0.0180398	0.0367625
					NANOS1	chr10	120777218	120779217	0.640845	0.03327	1.09096e-183	340719	1.51	2.15	0.509788	0.186231	0.271153
					PRDX3	chr10	120928336	120930335	0.319672	0.0592593	4.33137e-08	10935	127.63	120.12	-0.0874911	0.0540454	0.0961078
					TIAL1	chr10	121346532	121348531	0.325581	0.0164609	7.76953e-25	7073	161.49	294.03	0.864519	0	0
					SEC23IP	chr10	121640213	121642212	0.299578	0.0825688	7.69942e-07	11196	38.34	34.71	-0.143499	0.086494	0.142687
					C10orf86	chr10	123724701	123726700	0.5	0.0306122	2.4104e-36	54780	96.79	76.88	-0.33225	9.95734e-10	5.76196e-09
					PLEKHA1	chr10	124122210	124124209	0.259259	0.00787402	6.94489e-17	59338	31.84	42.64	0.421367	4.31858e-07	1.899e-06
					HTRA1	chr10	124209047	124211046	0.914928	0.0251989	2.43447e-292	5654	0.13	0.01	-3.70044	0.229704	0.321251
					DMBT1	chr10	124308171	124310170	0.550388	0.1	4.14017e-06	1755	0.44	0.18	-1.28951	0.192648	0.279094
					FAM24B	chr10	124629148	124631147	0.543689	0.0135135	2.16314e-21	196792	3.53	7.04	0.995907	1.23474e-05	4.48802e-05
					C10orf88	chr10	124703910	124705909	0.526515	0	4.42672e-06	80007	10.78	16.46	0.610607	1.09967e-05	4.03211e-05
					LHPP	chr10	126138402	126140401	0.336134	0.0309524	1.24844e-22	64077	81.15	81.71	0.00992156	0.861072	0.901544
					CTBP2	chr10	126839615	126841614	0.721886	0.0191516	0	1488	54.29	69.6	0.358401	2.77854e-08	1.39191e-07
					FANK1	chr10	127573098	127575097	0.699288	0.0805036	0	92565	1.26	2.21	0.810623	0.0419382	0.0768867
					PTPRE	chr10	129593315	129595314	0.541237	0.0391156	5.90621e-104	5791	4.92	6.2	0.33361	0.121612	0.190472
					MGMT	chr10	131153456	131155455	0.754783	0.0462487	2.41228e-199	4255	12.11	8.11	-0.578425	0.000320228	0.000942058
					EBF3	chr10	131652082	131654081	0.355769	0.0145228	2.84992e-59	253738	0.01	0.42	5.39232	0.00973104	0.0211691
					TXNL2	chr10	131822653	131824652	0.4	0	2.5286e-08	10539	65.77	38.35	-0.778203	8.90428e-28	1.50831e-26
					TCERG1L	chr10	132999975	133001974	0.864865	0.0375494	1.06261e-183	256536	0.38	0.3	-0.341037	0.700208	0.768207
					BNIP3	chr10	133645426	133647425	0.611765	0.0110759	2.2665e-75	664	103.79	33.04	-1.65138	8.24002e-139	2.23487e-137
					DPYSL4	chr10	133848394	133850393	0.637143	0.0243427	5.6105e-133	10570	7.76	4.06	-0.934577	1.19088e-05	4.34415e-05
					STK32C	chr10	133971468	133973467	0.568627	0.0146982	1.96927e-195	282974	19.48	17.65	-0.142325	0.224922	0.317059
					C10orf91	chr10	134106704	134108703	0.583333	0.16	0.000548854	170393	1.58	1.61	0.0271361	0.943596	0.960423
					C10orf92	chr10	134521227	134523226	0.845161	0.207154	1.14862e-50	54777	0.13	0.01	-3.70044	0.229704	0.317564
					KNDC1	chr10	134821961	134823960	0.291391	0.0417101	3.84864e-19	85442	3.15	3.22	0.0317089	0.916972	0.944211
					C10orf125	chr10	135021520	135023519	0.707006	0.06	4.76269e-52	282969	5.3	3.76	-0.49526	0.038747	0.0717863
					ECHS1	chr10	135036899	135038898	0.273743	0.0656	1.02479e-12	1892	68.6	45.51	-0.592025	1.83975e-18	2.5862e-17
					PAOX	chr10	135040731	135042730	0.362275	0.0498108	3.84289e-49	196743	0.44	0.48	0.125531	0.892126	0.925467
					IFITM2	chr11	296107	298106	0.825959	0.257895	7.75781e-39	10581	105.18	99.6	-0.0786428	0.115503	0.182028
					IFITM3	chr11	310915	312914	0.433333	0.0763052	1.67357e-06	10410	50.38	42.05	-0.260745	0.000459156	0.00131404
					SIGIRR	chr11	407398	409397	0.632877	0.172485	4.14724e-64	59307	42.06	27.67	-0.604126	2.86802e-12	2.20564e-11
					PTDSS2	chr11	438280	440279	0.399497	0.010453	6.57684e-99	81490	23.84	24.45	0.0364502	0.720842	0.78581
					RNH1	chr11	497274	499273	0.575269	0.0157188	8.83624555674056e-312	6050	91.3	92.38	0.0169657	0.74837	0.804891
					IRF7	chr11	606000	607999	0.884668	0.239036	8.04686e-203	3665	11.79	14.55	0.303455	0.0301566	0.0578388
					SCT	chr11	617174	619173	0.898067	0.199083	6.89648e-178	6343	0.01	0.18	4.16993	0.139507	0.213374
					EPS8L2	chr11	694123	696122	0.548747	0.1125	1.72813e-39	64787	31.72	55.41	0.804754	3.17524e-14	3.78261e-13
					TALDO1	chr11	735432	737431	0.574603	0.0395377	3.92298e-111	6888	69.55	42.4	-0.713986	2.02718e-25	3.2739e-24
					PDDC1	chr11	767488	769487	0.252841	0.0183166	9.75924e-51	347862	1.01	0.78	-0.372809	0.483784	0.576034
					LRDD	chr11	795246	797245	0.368664	0.0692771	3.24219e-18	55367	12.74	20.1	0.65783	2.03408e-07	9.23589e-07
					PNPLA2	chr11	806902	808901	0.929293	0.244514	5.10849e-36	57104	191.12	141.65	-0.432148	4.9279e-28	8.38746e-27
					CD151	chr11	820952	822951	0.494505	0.0414952	1.2565e-181	977	233.56	268.68	0.202096	2.55942e-10	1.5699e-09
					AP2A2	chr11	913841	915840	0.430631	0.0549598	4.75143e-112	161	28.31	10.62	-1.41453	1.61468e-31	2.86133e-30
					MUC5B	chr11	1198872	1200871	0.736973	0.0523732	8.70212e-124	727897	0.01	0.3	4.90689	0.0368448	0.0688364
					TOLLIP	chr11	1287416	1289415	0.251397	0.00606061	3.62372e-64	54472	44.2	43.42	-0.0256866	0.734816	0.796644
					SYT8	chr11	1810250	1812249	0.553846	0.0708571	2.07226e-60	90019	0.01	0.36	5.16993	0.0189351	0.0382198
					LSP1	chr11	1844479	1846478	0.814208	0.326498	1.60333e-32	4046	0.5	0.36	-0.473931	0.532944	0.620836
					CD81	chr11	2353123	2355122	0.414474	0.0524523	4.69429e-55	975	94.58	85.41	-0.14713	0.0057231	0.0132062
					TRPM5	chr11	2400852	2402851	0.850299	0.309783	6.87002e-33	29850	0.01	0.3	4.90689	0.0368448	0.0686109
					KCNQ1	chr11	2437260	2439259	0.834225	0.355623	6.57794e-27	3784	6.18	5.9	-0.0668919	0.748114	0.804738
					CDKN1C	chr11	2863538	2865537	0.518634	0.0609081	1.89817e-82	1028	36.07	22.25	-0.696994	2.02256e-13	2.06796e-12
					CARS	chr11	3035248	3037247	0.430769	0.0742857	1.52108e-13	833	71.38	63.34	-0.172403	0.00513554	0.0119591
					OSBPL5	chr11	3143117	3145116	0.652174	0.223382	1.63713e-22	114879	28.06	20.46	-0.455709	9.99636e-06	3.68053e-05
					ZNF195	chr11	3356992	3358991	0.5	0	0.000232092	7748	10.78	7.51	-0.521472	0.00199349	0.00507914
					ART5	chr11	3620123	3622122	0.328283	0.0454545	8.40117e-17	116969	14.38	7.22	-0.993993	3.35456e-10	2.03565e-09
					TRIM68	chr11	4586014	4588013	0.432432	0	0.00979118	55128	4.67	3.04	-0.619351	0.0179956	0.0366777
					TRIM3	chr11	6451782	6453781	0.241176	0.00526316	6.15697e-14	10612	1.77	2.92	0.722219	0.0319578	0.0609153
					FXC1	chr11	6457253	6459252	0.205882	0.00378788	1.02522e-06	26515	10.15	14.25	0.489482	0.000805066	0.00220795
					DCHS1	chr11	6633651	6635650	0.727273	0	0.000248263	8642	0.19	0.12	-0.662965	0.636004	0.71324
					SYT9	chr11	7227757	7229756	0.857143	0	1.27308e-09	143425	0.32	0.89	1.47573	0.0365638	0.0685547
					LMO1	chr11	8241983	8243982	0.336134	0.0704225	1.15238e-09	4004	0.57	0.54	-0.0780025	0.902154	0.933417
					ST5	chr11	8788801	8790800	0.915385	0.13253	1.2037e-32	6764	1.83	2.68	0.550389	0.107026	0.171735
					C11orf17	chr11	8887277	8889276	0.375839	0	5.73864e-08	56672	5.8	7.28	0.327886	0.100859	0.16324
					SCUBE2	chr11	9069732	9071731	0.744361	0.175439	1.07222e-19	57758	0.13	0.12	-0.115477	0.94774	0.959487
					IPO7	chr11	9360780	9362779	0.559322	0	0.00023919	10527	128.32	161.03	0.327583	0	0
					ZNF143	chr11	9437089	9439088	0.339623	0.0240964	4.54193e-10	7702	7.06	8.05	0.189321	0.306462	0.393765
					WEE1	chr11	9548916	9550915	0.897727	0.222222	3.43595e-13	7465	49.18	24.99	-0.976721	2.11068e-30	3.68967e-29
					SWAP70	chr11	9640204	9642203	0.541667	0.191489	6.62101e-05	23075	11.48	9.72	-0.240094	0.123675	0.193002
					GALNTL4	chr11	11600129	11602128	0.20438	0	1.21504e-11	374378	31.91	26.3	-0.278946	0.00298962	0.00730043
					DKK3	chr11	11987494	11989493	0.748538	0.233333	7.34164e-21	27122	0.32	0.01	-5	0.0263818	0.0514389
					PARVA	chr11	12353722	12355721	0.39011	0.0422535	7.10815e-15	55742	11.92	15.51	0.379814	0.00570972	0.0131774
					BTBD10	chr11	13441415	13443414	0.460938	0	5.96862e-16	84280	15.39	16.7	0.117855	0.350406	0.440316
					PSMA1	chr11	14498525	14500524	0.222222	0	0.000663124	5682	95.34	73.24	-0.38045	5.74924e-12	4.21393e-11
					USH1C	chr11	17522540	17524539	0.378571	0.00352113	4.43921e-28	10083	8.07	6.08	-0.408497	0.0327574	0.062264
					SAAL1	chr11	18084215	18086214	0.78125	0	1.26282e-08	113174	7.76	7.93	0.0312642	0.859438	0.900165
					LDHAL6A	chr11	18432007	18434006	0.734043	0	1.31874e-10	160287	0.01	0.12	3.58496	0.271458	0.362556
					SPTY2D1	chr11	18612597	18614596	0.258824	0	3.90335e-10	144108	22.89	20.16	-0.183222	0.0927054	0.151632
					E2F8	chr11	19219084	19221083	0.668889	0.0345912	4.69677e-123	79733	3.03	5.96	0.975995	7.30036e-05	0.000237203
					CCDC34	chr11	27341372	27343371	0.217391	0	0.00917354	91057	13.3	11.39	-0.223658	0.119862	0.188189
					KIF18A	chr11	28086323	28088322	0.541667	0	0.00215112	81930	14.63	21.17	0.533091	9.95878e-06	3.66764e-05
					PAX6	chr11	31789435	31791434	0.919847	0.140984	2.17068e-251	5080	3.53	3.46	-0.0288961	0.910222	0.939575
					CSTF3	chr11	33139614	33141613	0.631579	0.0789474	9.47236e-10	1479	23.84	30.54	0.357316	0.000244416	0.000731447
					LMO2	chr11	33870413	33872412	0.861111	0.514706	0.000527706	4005	3.97	3.28	-0.275443	0.299582	0.386182
					ABTB2	chr11	34335379	34337378	0.451247	0.0116279	9.7965e-55	25841	5.86	5.96	0.0244117	0.909012	0.938395
					APIP	chr11	34894485	34896484	0.368421	0	0.00180028	51074	26.74	23.74	-0.17168	0.0881842	0.14524
					LDLRAD3	chr11	35920188	35922187	0.275591	0	1.80376e-06	143458	19.42	14.79	-0.392921	0.00136893	0.00359152
					HSD17B12	chr11	43656719	43658718	0.714286	0	1.72534e-13	51144	70.94	82.01	0.209201	0.000303466	0.000897764
					PHACS	chr11	44042433	44044432	0.303371	0.0148515	1.01841e-12	84680	2.08	2.5	0.265345	0.429928	0.521832
					TSPAN18	chr11	44882533	44884532	0.705882	0.285714	1.31205e-08	90139	1.07	1.13	0.078712	0.874686	0.911968
					TP53I11	chr11	44929185	44931184	0.625954	0.0461538	8.34126e-32	9537	16.84	17.24	0.0338676	0.783262	0.837412
					PRDM11	chr11	45070140	45072139	0.702128	0.0746269	8.62666e-29	56981	0.25	0.12	-1.05889	0.408708	0.500565
					SYT13	chr11	45264384	45266383	0.646154	0.1	0.00153283	57586	8.7	4.77	-0.867026	1.35239e-05	4.88193e-05
					CHST1	chr11	45643749	45645748	0.778761	0.034188	6.61278e-35	8534	0.88	0.78	-0.174029	0.736102	0.797856
					CRY2	chr11	45823605	45825604	0.35625	0.0310078	3.60111e-19	1408	8.2	9.24	0.172269	0.313436	0.40142
					MAPK8IP1	chr11	45861778	45863777	0.232558	0.0236994	1.90789e-26	9479	0.69	0.78	0.176878	0.796154	0.847879
					GYLTL1B	chr11	45897772	45899771	0.822222	0.25	6.71381e-05	120071	14.88	20.58	0.467868	0.000112744	0.000354652
					CREB3L1	chr11	46253804	46255803	0.813559	0.142857	7.39084e-08	90993	2.59	0.18	-3.84688	2.8611e-10	1.74815e-09
					DGKZ	chr11	46309315	46311314	0.954545	0.0412234	1.94498e-66	8525	70.06	42.35	-0.726229	2.49382e-26	4.1021e-25
					ZNF408	chr11	46676944	46678943	0.334951	0.0382775	6.39469e-23	79797	7.38	5.55	-0.411133	0.0396058	0.0731865
					LRP4	chr11	46896653	46898652	0.392857	0.0205128	2.8804e-21	4038	1.2	2.45	1.02975	0.0085607	0.018945
					C11orf49	chr11	46912827	46914826	0.403846	0.0769231	1.22957e-05	79096	0.63	0.54	-0.222392	0.727318	0.791231
					PACSIN3	chr11	47164535	47166534	0.432796	0.0114314	5.43229e-118	29763	21.06	14.67	-0.521637	1.50787e-05	5.4184e-05
					DDB2	chr11	47191089	47193088	0.274611	0.0267559	2.80426e-16	1643	19.86	20.58	0.0513774	0.65184	0.726584
					ACP2	chr11	47226940	47228939	0.359551	0.0196078	7.98934e-07	53	21.25	26.42	0.314168	0.00251328	0.0062489
					NR1H3	chr11	47235309	47237308	0.762712	0.354839	0.000226466	10062	4.35	3.82	-0.187443	0.450538	0.542953
					MADD	chr11	47245775	47247774	0.612903	0.343629	1.52854e-07	8567	8.32	7.99	-0.058388	0.73922	0.799102
					RAPSN	chr11	47427307	47429306	0.901408	0.237443	4.25576e-24	5913	0.25	0.36	0.526069	0.613344	0.693795
					NDUFS3	chr11	47555208	47557207	0.613333	0.115385	1.48202e-13	4722	196.23	118.09	-0.732659	1.02908e-71	2.40547e-70
					C1QTNF4	chr11	47572538	47574537	0.589189	0.0456026	1.47802e-42	114900	0.32	0.66	1.04439	0.177732	0.260808
					NUP160	chr11	47826634	47828633	0.70625	0.230769	8.23043e-08	23279	58.39	88.21	0.595221	0	0
					PTPRJ	chr11	47956686	47958685	0.777027	0.148718	7.29238e-65	5795	10.66	7.87	-0.437772	0.00892666	0.0196447
					SSRP1	chr11	56859928	56861927	0.241803	0.00813008	1.57063e-17	6749	99.94	71.93	-0.474469	5.03086e-18	6.97547e-17
					SLC43A3	chr11	56951171	56953170	0.754545	0.220472	1.00697e-16	29015	12.93	18.97	0.552997	1.55725e-05	5.59021e-05
					UBE2L6	chr11	57091757	57093756	0.251656	0.0214918	7.64306e-37	9246	40.04	37.93	-0.0781026	0.334596	0.423482
					SERPING1	chr11	57119603	57121602	0.784314	0.259259	9.29586e-06	710	0.44	0.6	0.447459	0.558034	0.644936
					HEAB	chr11	57179206	57181205	0.764706	0.25	2.74379e-05	10978	3.97	5.61	0.498862	0.0336884	0.0638117
					FAM111B	chr11	58629286	58631285	0.241803	0	0.00022393	374393	9.58	5.01	-0.935215	1.09934e-06	4.62242e-06
					GPR44	chr11	60380021	60382020	0.740741	0.407407	0.00234258	11251	0.19	0.01	-4.24793	0.111655	0.178297
					TMEM109	chr11	60436253	60438252	0.459283	0.178042	1.01789e-14	79073	33.48	19.98	-0.744743	6.31044e-14	7.25012e-13
					CYBASC3	chr11	60886306	60888305	0.226415	0.025	6.21516e-05	220002	11.1	9.18	-0.273994	0.0861512	0.142155
					MGC13379	chr11	60914441	60916440	0.744048	0.0759494	1.0555e-24	51259	29.32	29.22	-0.00492893	0.958344	0.967741
					C11orf66	chr11	61003168	61005167	0.831169	0.285714	5.36948e-09	220004	1.07	0.95	-0.171611	0.737946	0.798454
					C11orf11	chr11	61202486	61204485	0.25098	0.00654372	3.43942e-48	747	2.33	3.64	0.643608	0.0318774	0.0608436
					C11orf9	chr11	61277437	61279436	0.892857	0.334623	3.16322e-34	745	22.45	21.41	-0.0684306	0.526756	0.614938
					FADS2	chr11	61350289	61352288	0.892045	0.229621	5.60844e-107	9415	12.36	14.25	0.205283	0.138963	0.213369
					RAB3IL1	chr11	61441574	61443573	0.461039	0.079096	9.01273e-22	5866	8.01	8.05	0.00718654	0.96697	0.974167
					INCENP	chr11	61646021	61648020	0.545455	0.117284	1.53045e-15	3619	2.84	2.68	-0.0836579	0.790038	0.842123
					AHNAK	chr11	62070909	62072908	0.270677	0.037037	2.51787e-11	79026	243.65	317.23	0.380719	9.34298e-12	6.67248e-11
					EEF1G	chr11	62098037	62100036	0.447887	0.0384615	2.45275e-70	1937	1785.62	1989.51	0.155988	1.43347e-10	9.01835e-10
					MTA2	chr11	62125880	62127879	0.63431	0.0115607	0	9219	3.47	3.58	0.0450239	0.87004	0.909058
					EML3	chr11	62136814	62138813	0.535714	0.120301	1.01795e-21	256364	22.01	18.67	-0.237437	0.0344132	0.0649941
					B3GAT3	chr11	62146025	62148024	0.448529	0.12605	1.10811e-13	26229	35.56	27.61	-0.365064	5.24232e-05	0.000173588
					GANAB	chr11	62170681	62172680	0.745042	0.0964591	3.36239e-109	23193	115.01	106.46	-0.111448	0.0202514	0.0406286
					INTS5	chr11	62177351	62179350	0.407692	0	4.36323e-28	80789	7.31	8.41	0.202234	0.26697	0.358754
					LOC51035	chr11	62203104	62205103	0.245614	0.0181818	5.14705e-07	51035	39.47	37.93	-0.0574171	0.478926	0.571302
					LOC221091	chr11	62213777	62215776	0.878788	0.285714	0.00104034	221091	0.13	0.42	1.69188	0.130454	0.202138
					BSCL2	chr11	62231396	62233395	0.674419	0.222222	1.04742e-05	26580	12.99	11.87	-0.130081	0.363584	0.454464
					ZBTB3	chr11	62278191	62280190	0.507937	0.0128205	1.31465e-18	79842	0.38	0.66	0.796467	0.288532	0.373667
					POLR2G	chr11	62283591	62285590	0.836066	0.265625	1.01114e-10	5436	39.03	44.25	0.181094	0.0209776	0.0418845
					TAF6L	chr11	62293451	62295450	0.410256	0.0938967	9.25172e-13	10629	9.08	6.08	-0.578621	0.0018394	0.00471359
					STX5	chr11	62356137	62358136	0.234528	0.0253036	4.26592e-28	6811	21	11.57	-0.86	1.80982e-11	1.25225e-10
					CHRM1	chr11	62445589	62447588	0.652778	0.0725806	2.172e-23	1128	0.13	0.18	0.469485	0.740486	0.799255
					LGALS12	chr11	63028132	63030131	0.777778	0.352941	0.00267659	85329	0.13	0.3	1.20645	0.32723	0.415565
					LOC144097	chr11	63335499	63337498	0.450495	0.030264	8.79944e-60	144097	6.75	12.17	0.85037	4.45884e-07	1.95886e-06
					NUDT22	chr11	63748338	63750337	0.351111	0.0147436	4.39136e-56	84304	14.5	10.85	-0.418358	0.00339344	0.00818526
					VEGFB	chr11	63756842	63758841	0.360406	0.0947282	1.57073e-19	7423	19.86	23.44	0.239107	0.0284168	0.0549021
					RPS6KA4	chr11	63881201	63883200	0.423077	0.121968	2.23757e-18	8986	58.71	41.99	-0.48356	1.52424e-11	1.06345e-10
					NRXN2	chr11	64167364	64169363	0.612069	0.108911	5.23548e-15	9379	0.19	0.01	-4.24793	0.111655	0.177341
					RASGRP2	chr11	64269505	64271504	0.819767	0.261765	1.92767e-34	10235	8.76	7.51	-0.222118	0.210806	0.300018
					PYGM	chr11	64284764	64286763	0.635135	0.352941	0.00132987	5837	0.57	0.72	0.337035	0.612718	0.694082
					MAP4K2	chr11	64327290	64329289	0.707547	0.062401	2.55219e-267	5871	20.56	12.23	-0.749416	3.4611e-09	1.911e-08
					MEN1	chr11	64335343	64337342	0.815789	0.232558	1.57082e-07	4221	26.67	20.4	-0.386649	0.000216304	0.000652262
					SNX15	chr11	64549486	64551485	0.537415	0.035503	6.00055e-26	29907	5.11	7.34	0.522457	0.0109219	0.0234157
					NAALADL1	chr11	64582586	64584585	0.764706	0.322581	5.18965e-07	10004	0.01	0.12	3.58496	0.271458	0.357815
					ZFPL1	chr11	64606270	64608269	0.22807	0.010101	7.82553e-08	7542	49.94	17.89	-1.48104	5.08646e-58	1.11557e-56
					C11orf2	chr11	64618259	64620258	0.644	0.114286	2.91403e-21	738	1.14	1.13	-0.0127111	0.991352	0.992749
					TM7SF2	chr11	64633917	64635916	0.350649	0.0639386	2.15342e-19	7108	32.85	35.25	0.10173	0.241856	0.330188
					CDC42EP2	chr11	64836907	64838906	0.372222	0.0356295	4.35386e-33	10435	9.21	11.57	0.329116	0.036648	0.0686763
					TIGD3	chr11	64876858	64878857	0.447059	0.0386965	1.97942e-42	220359	0.82	0.78	-0.0721498	0.883936	0.918983
					SLC25A45	chr11	64906719	64908718	0.558824	0.0899471	5.9e-18	283130	0.01	0.36	5.16993	0.0189351	0.0383451
					FKSG44	chr11	64908617	64910616	0.336957	0.0128205	4.16002e-21	83786	91.49	99.42	0.119922	0.0205968	0.0412691
					SCYL1	chr11	65047124	65049123	0.836257	0.0876565	5.41162e-79	57410	56.88	43.78	-0.37765	1.28226e-07	5.96316e-07
					KCNK7	chr11	65120044	65122043	0.84	0.310345	1.23767e-20	10089	0.44	0.54	0.295456	0.713816	0.780186
					DKFZp761E198	chr11	65304399	65306398	0.268126	0.023681	1.08857e-106	91056	3.34	2.56	-0.383704	0.197038	0.28418
					OVOL1	chr11	65309105	65311104	0.645833	0.200629	2.14592e-34	5017	5.74	8.11	0.498651	0.0101783	0.0219906
					EFEMP2	chr11	65396853	65398852	0.493478	0.0148248	1.27066e-159	30008	0.44	0.72	0.710493	0.320432	0.408649
					CATSPER1	chr11	65550561	65552560	0.816667	0.112903	1.11403e-15	117144	0.32	0.12	-1.41504	0.254026	0.344322
					RAB1B	chr11	65790632	65792631	0.25387	0.0320111	4.23696e-33	81876	154.3	93.99	-0.715159	1.7318e-54	3.7235e-53
					CNIH2	chr11	65800272	65802271	0.529412	0.036632	1.78997e-196	254263	1.51	0.83	-0.863365	0.0749532	0.12584
					YIF1A	chr11	65813149	65815148	0.238095	0.0238837	1.9494e-28	10897	25.47	27.08	0.0884288	0.373152	0.464463
					MGC33486	chr11	65813917	65815916	0.333333	0.0247934	1.58436e-33	256472	6.24	5.79	-0.107983	0.593604	0.676148
					RIN1	chr11	65860577	65862576	0.808511	0.203354	3.91251e-29	9610	12.42	8.47	-0.552231	0.00046296	0.00132359
					BRMS1	chr11	65869159	65871158	0.511811	0.0524515	1.13254e-75	25855	12.74	8.47	-0.588931	0.000174021	0.000532671
					B3GNT1	chr11	65871738	65873737	0.541935	0.0310442	1.09566e-58	11041	8.45	6.68	-0.339103	0.0660646	0.113697
					MRPL11	chr11	65962881	65964880	0.616667	0.0603015	3.04158e-33	65003	39.28	33.1	-0.246964	0.00331796	0.00802909
					PELI3	chr11	65988912	65990911	0.251142	0.0255906	9.11953e-20	246330	5.93	3.4	-0.802497	0.000788586	0.00216777
					ZDHHC24	chr11	66070248	66072247	0.376884	0.0243408	4.46875e-77	254359	2.59	3.16	0.286972	0.336984	0.425595
					CCS	chr11	66115266	66117265	0.254269	0.0326409	2.26622e-43	9973	7.06	9.66	0.452355	0.0104054	0.0224199
					CCDC87	chr11	66117131	66119130	0.311111	0.0234542	1.69475e-20	55231	0.13	0.01	-3.70044	0.229704	0.318835
					RBM4	chr11	66160714	66162713	0.338129	0.0132743	4.59069e-19	5936	22.38	24.63	0.138207	0.186615	0.2716
					RBM4B	chr11	66201852	66203851	0.403409	0.00706714	5.74849e-45	83759	2.08	4.06	0.964896	0.00128483	0.00339846
					SPTBN2	chr11	66245447	66247446	0.90678	0.253521	1.03434e-35	6712	2.08	1.79	-0.216624	0.54977	0.636939
					PC	chr11	66482424	66484423	0.311475	0.00714286	6.7556e-29	5091	5.99	5.9	-0.021841	0.918098	0.945234
					SYT12	chr11	66545467	66547466	0.711944	0.0406336	9.61883e-184	91683	5.93	3.88	-0.611975	0.00805856	0.0179399
					FBXL11	chr11	66642074	66644073	0.250478	0.0142857	4.31118e-70	22992	8.13	14.37	0.821733	9.97736e-08	4.71404e-07
					ADRBK1	chr11	66788481	66790480	0.230519	0.0187087	1.13493e-41	156	29.13	28.63	-0.024978	0.78808	0.84193
					SSH3	chr11	66825577	66827576	0.511173	0.14014	1.44481e-41	54961	22.26	20.87	-0.093023	0.394286	0.486128
					PPP1CA	chr11	66925953	66927952	0.341981	0.0467013	2.1483e-51	5499	92.57	71.93	-0.363951	7.58766e-11	4.93302e-10
					RPS6KB2	chr11	66950511	66952510	0.56	0.05	1.93628e-31	6199	0.76	1.31	0.785495	0.125211	0.194971
					PTPRCAP	chr11	66961730	66963729	0.880734	0.246575	9.08791e-66	5790	3.47	4.89	0.494899	0.0479252	0.0864028
					CORO1B	chr11	66967840	66969839	0.62069	0.131915	1.89124e-25	57175	66.33	52.66	-0.332954	4.02944e-07	1.7768e-06
					TMEM134	chr11	66993308	66995307	0.452586	0.0438389	1.15413e-48	80194	31.72	19.44	-0.706365	3.25402e-12	2.48502e-11
					AIP	chr11	67005097	67007096	0.264706	0	1.44125e-09	9049	113.63	86.12	-0.399924	3.43764e-15	4.37384e-14
					NDUFV1	chr11	67128983	67130982	0.455479	0.0572852	1.2345e-49	4723	307.78	181.97	-0.758199	3.81378e-118	1.01691e-116
					ACY3	chr11	67174707	67176706	0.54023	0.0143541	1.0142e-26	91703	0.44	0.12	-1.87447	0.0911206	0.149349
					NDUFS8	chr11	67552685	67554684	0.302703	0.0322581	1.62699e-15	4728	145.66	134.91	-0.110607	0.00953496	0.020851
					TCIRG1	chr11	67565023	67567022	0.822222	0.273392	2.63619e-55	10312	11.54	22.54	0.965844	2.78888e-13	2.73915e-12
					CHKA	chr11	67645435	67647434	0.375	0.0127029	2.74446e-68	1119	16.39	10.32	-0.667373	1.86032e-06	7.61927e-06
					SUV420H1	chr11	67737361	67739360	0.243114	0.010917	3.38645e-103	51111	9.52	11.81	0.310975	0.0460122	0.0832814
					LRP5	chr11	67834684	67836683	0.349776	0.0380228	7.10724e-33	4041	36.95	28.75	-0.362012	4.2599e-05	0.000143294
					GAL	chr11	68206559	68208558	0.571429	0.269198	2.33339e-22	51083	29.01	32.98	0.185041	0.0416914	0.076533
					CPT1A	chr11	68365851	68367850	0.666667	0.0294118	1.34047e-93	1374	34.55	42.35	0.293676	0.000336446	0.000983255
					IGHMBP2	chr11	68425895	68427894	0.274194	0	1.3255e-10	3508	3.15	5.31	0.75336	0.00280386	0.00687873
					MRGPRF	chr11	68537427	68539426	0.773196	0.142857	6.89718e-59	116535	0.57	0.3	-0.925999	0.253568	0.344128
					TPCN2	chr11	68570941	68572940	0.646341	0.325301	4.71511e-05	219931	3.66	3.7	0.0156816	0.954826	0.9646
					MYEOV	chr11	68816198	68818197	0.481013	0.173469	6.42349e-07	26579	17.78	22.6	0.346067	0.00220294	0.00555898
					NADSYN1	chr11	70839865	70841864	0.394286	0.0105263	9.21479e-30	55191	5.3	9.78	0.883842	2.89822e-06	1.15474e-05
					IL18BP	chr11	71385606	71387605	0.870588	0.346154	4.90155e-07	10068	2.33	4.12	0.822314	0.00467398	0.0110032
					NUMA1	chr11	71469222	71471221	0.330508	0.010989	1.80976e-10	4926	16.46	21.11	0.358962	0.00218272	0.00551677
					CLPB	chr11	71823217	71825216	0.326241	0.116279	0.006425	81570	1.64	0.66	-1.31316	0.00849774	0.0188174
					PDE2A	chr11	72063061	72065060	0.505051	0.0561798	1.99532e-12	5138	10.72	13.36	0.317615	0.0301438	0.0578221
					FCHSD2	chr11	72530740	72532739	0.287625	0.0315582	8.89052e-26	9873	5.93	7.46	0.331144	0.09292	0.151913
					P2RY2	chr11	72604992	72606991	0.538961	0.0326087	5.99508e-74	5029	2.71	1.19	-1.18733	0.00177935	0.00457454
					P2RY6	chr11	72656587	72658586	0.796296	0.319672	2.7527e-13	5031	1.2	0.72	-0.736966	0.162355	0.241182
					MRPL48	chr11	73174009	73176008	0.8	0.333333	0.000276125	51642	18.41	25.41	0.464907	1.97863e-05	7.01079e-05
					UCP2	chr11	73371538	73373537	0.32345	0.037037	1.76531e-42	7351	4.48	7.46	0.735677	0.000497684	0.00141717
					P4HA3	chr11	73700348	73702347	0.666667	0	5.24547e-07	283208	0.95	0.36	-1.39993	0.0385006	0.0713763
					PGM2L1	chr11	73787151	73789150	0.479167	0	0.00226142	283209	5.11	9.9	0.954105	5.2531e-07	2.29009e-06
					KCNE3	chr11	73856249	73858248	0.889447	0.125	7.79746e-62	10008	1.83	1.73	-0.0810716	0.82999	0.876426
					ARRB1	chr11	74740522	74742521	0.325301	0.0380228	2.07373e-21	408	2.4	1.43	-0.747019	0.0466108	0.0842575
					RPS3	chr11	74786210	74788209	0.394366	0.0375	2.97233e-08	6188	1918.6	1952.24	0.0250765	0.0290744	0.0560506
					FLJ33790	chr11	74818882	74820881	0.677632	0.0197396	2.92689e-242	283212	3.85	5.73	0.573677	0.0144558	0.0300446
					WNT11	chr11	75595223	75597222	0.3125	0.0255146	2.8936e-80	7481	0.76	0.89	0.227806	0.676474	0.74835
					PHCA	chr11	76247601	76249600	0.55	0.0277778	1.69365e-09	55331	10.66	10.02	-0.0893249	0.571052	0.65508
					CAPN5	chr11	76453640	76455639	0.399351	0.0558376	2.16324e-47	726	4.6	3.58	-0.361674	0.148222	0.222771
					PAK1	chr11	76862582	76864581	0.221519	0	1.71343e-08	5058	57.32	55.94	-0.0351584	0.601604	0.68389
					AQP11	chr11	76976328	76978327	0.855072	0.272727	3.03044e-16	282679	0.19	0.01	-4.24793	0.111655	0.177301
					CLNS1A	chr11	77026496	77028495	0.650685	0.181818	0.0030584	1207	35.37	45.09	0.350281	1.22956e-05	4.47261e-05
					HBXAP	chr11	77209529	77211528	0.342105	0.0419162	1.68374e-09	51773	8.58	13.36	0.63887	3.66478e-05	0.000124662
					INTS4	chr11	77383366	77385365	0.430464	0.0232558	3.6907e-08	92105	7.76	11.45	0.561219	0.000665898	0.00185382
					THRSP	chr11	77450555	77452554	0.851064	0.24	1.10069e-09	7069	0.01	0.12	3.58496	0.271458	0.356657
					NDUFC2	chr11	77468580	77470579	0.693333	0	3.37833e-07	4718	15.26	9.24	-0.72379	8.16588e-07	3.48404e-06
					LOC283219	chr11	77577313	77579312	0.515789	0.0483271	1.9028e-22	283219	3.85	5.43	0.496094	0.0367712	0.0688437
					TMEM126B	chr11	85015310	85017309	0.421986	0	4.20927e-09	55863	17.47	19.98	0.193677	0.0978734	0.158896
					CCDC83	chr11	85241792	85243791	0.324675	0.029703	1.25404e-10	220047	8.07	12.64	0.647356	4.91164e-05	0.000163208
					CCDC81	chr11	85761426	85763425	0.808511	0.285714	0.009515	60494	0.13	0.24	0.884523	0.500148	0.590717
					PRSS23	chr11	86187139	86189138	0.708333	0.0224719	7.76706e-25	11098	5.42	5.13	-0.079334	0.713886	0.780022
					C11orf75	chr11	92916163	92918162	0.444444	0.0405405	7.81121e-10	56935	1.26	2.27	0.849269	0.0318832	0.0608057
					GPR83	chr11	93774067	93776066	0.915423	0.348624	8.7546e-36	10888	1.64	1.91	0.219877	0.57126	0.655266
					AMOTL1	chr11	94139156	94141155	0.797203	0.0397351	2.8543e-45	154810	23.58	28.45	0.270865	0.00650458	0.0147862
					ENDOD1	chr11	94460665	94462664	0.664634	0.0150943	3.1206e-54	23052	21.12	37.99	0.84701	7.21644e-14	8.15911e-13
					SESN3	chr11	94603895	94605894	0.792952	0.0714286	1.73098e-19	143686	0.19	0.3	0.658963	0.564164	0.648278
					SLC35F2	chr11	107234865	107236864	0.407725	0.0614525	5.90375e-17	54733	7.44	8.23	0.14559	0.422882	0.515261
					C11orf65	chr11	107843469	107845468	0.53211	0	0.000148338	160140	0.01	0.24	4.58496	0.0716946	0.121055
					KDELC2	chr11	107874370	107876369	0.421429	0.123288	5.54524e-06	143888	7.95	7.04	-0.175379	0.343588	0.432897
					DDX10	chr11	108039026	108041025	0.584416	0	0.00731409	1662	14.38	14.91	0.0522166	0.692208	0.761075
					ZC3H12C	chr11	109467297	109469296	0.267081	0.0116959	6.63502e-32	85463	7	10.68	0.609485	0.000414332	0.00119224
					ALG9	chr11	111247215	111249214	0.411765	0.015625	3.32546e-08	79796	7.76	8.47	0.126305	0.47711	0.569279
					HSPB2	chr11	111286709	111288708	0.82716	0.0166667	6.60633e-25	3316	0.63	1.61	1.35364	0.00850802	0.0188372
					PIH1D2	chr11	111450106	111452105	0.203883	0	0.00698046	120379	1.14	1.13	-0.0127111	0.991352	0.992679
					TTC12	chr11	112688461	112690460	0.253731	0.04	4.99507e-10	54970	4.29	5.55	0.37151	0.106724	0.171346
					ANKK1	chr11	112761723	112763722	0.661017	0	0.000203226	255239	1.95	2.56	0.39267	0.251884	0.3423
					DRD2	chr11	112851092	112853091	0.858131	0.00934579	3.8095e-233	1813	0.19	0.24	0.337035	0.788306	0.840529
					ZNF259	chr11	116163950	116165949	0.275229	0.00766284	1.44707e-15	8882	12.3	19.09	0.634159	9.56858e-07	4.0509e-06
					TAGLN	chr11	116573250	116575249	0.680556	0.133333	4.86052e-13	6876	0.5	1.13	1.17632	0.050726	0.0908415
					DSCAML1	chr11	117173187	117175186	0.806452	0.0310263	1.35109e-97	57453	0.01	0.3	4.90689	0.0368448	0.0686919
					FXYD2	chr11	117204018	117206017	0.759494	0.153439	2.21205e-31	486	0.95	0.83	-0.194816	0.737028	0.798372
					FXYD6	chr11	117252578	117254577	0.594872	0.0291262	1.50678e-56	53826	0.01	0.12	3.58496	0.271458	0.357682
					IL10RA	chr11	117360319	117362318	0.393782	0.0207254	1.08319e-70	3587	2.52	1.13	-1.1571	0.00317258	0.00770615
					TMPRSS4	chr11	117450937	117452936	0.642202	0.255319	8.75058e-10	56649	0.44	0.95	1.11042	0.0860346	0.142029
					UBE4A	chr11	117733512	117735511	0.333333	0	0.000686813	9354	57.57	75.03	0.38215	9.12366e-10	5.30329e-09
					UPK2	chr11	118330236	118332235	0.761905	0.178571	3.81174e-07	7379	0.32	0.24	-0.415037	0.686418	0.756055
					DPAGT1	chr11	118477996	118479995	0.348837	0.0617761	7.29648e-19	1798	15.64	29.88	0.93394	4.9738e-14	5.81791e-13
					CBL	chr11	118580200	118582199	0.583333	0.0322581	3.21905e-16	867	32.98	50.4	0.611832	3.07976e-13	2.96341e-12
					MCAM	chr11	118693051	118695050	0.799163	0.0639386	3.75244e-111	4162	8.13	10.74	0.401667	0.0158117	0.0326101
					RNF26	chr11	118708447	118710446	0.824074	0.211765	5.80548e-28	79102	31.53	18.73	-0.751374	2.21302e-13	2.24653e-12
					USP2	chr11	118740103	118742102	0.575758	0.068	1.49313e-39	9099	1.83	1.67	-0.131996	0.73083	0.793412
					TRIM29	chr11	119514074	119516073	0.689655	0.307692	0.00297472	23650	0.25	0.24	-0.0588937	0.931542	0.954099
					OAF	chr11	119584957	119586956	0.42723	0.140496	1.41478e-17	220323	23.65	30.54	0.36886	0.000157818	0.000485898
					POU2F3	chr11	119614161	119616160	0.822674	0.0823364	1.30486e-166	25833	0.19	0.78	2.03747	0.0174444	0.035631
					LRRC35	chr11	120398040	120400039	0.808511	0.244444	7.97431e-08	219899	4.41	8.05	0.86821	3.05178e-05	0.000104966
					SORL1	chr11	120826130	120828129	0.802326	0.020979	4.06524e-38	6653	13.43	14.19	0.0794153	0.559152	0.645336
					C11orf63	chr11	122256683	122258682	0.637931	0	3.82864e-06	79864	1.01	1.79	0.825604	0.0623758	0.108227
					GRAMD1B	chr11	122899738	122901737	0.879121	0	2.04048e-10	57476	0.32	0.6	0.906891	0.253832	0.344289
					SCN3B	chr11	123030526	123032525	0.515012	0.00875274	1.39463e-80	55800	1.01	1.79	0.825604	0.0623758	0.10824
					NRGN	chr11	124112952	124114951	0.712963	0.0765027	1.08202e-41	4900	15.13	6.68	-1.17949	1.28843e-13	1.37886e-12
					ROBO4	chr11	124272952	124274951	0.869565	0.238095	7.33748e-07	54538	0.13	0.18	0.469485	0.740486	0.798164
					SLC37A2	chr11	124436442	124438441	0.271739	0.0114379	3.28432e-27	219855	1.26	0.6	-1.07039	0.0497594	0.0893018
					FEZ1	chr11	124871334	124873333	0.85443	0.380952	8.52317e-12	9638	0.82	0.01	-6.35755	8.22248e-05	0.000265285
					PUS3	chr11	125278316	125280315	0.785714	0.206897	3.36229e-16	83480	5.49	5.73	0.061729	0.775376	0.830105
					SRPR	chr11	125643961	125645960	0.226415	0.025641	0.00278067	6734	51.08	42.46	-0.266654	0.00032049	0.000942633
					TIRAP	chr11	125656192	125658191	0.605634	0.0414747	5.46422e-60	114609	1.89	1.85	-0.030861	0.92573	0.949995
					KCNJ1	chr11	128242479	128244478	0.826923	0.235294	7.63076e-08	3758	0.01	0.12	3.58496	0.271458	0.357417
					APLP2	chr11	129443011	129445010	0.338235	0.0327409	4.0124e-53	334	372.79	354.98	-0.0706254	0.00770332	0.0172246
					ST14	chr11	129532892	129534891	0.417293	0.0722892	6.48015e-44	6768	18.41	22.6	0.295833	0.00829582	0.0183874
					SNX19	chr11	130291593	130293592	0.218527	0.00527704	2.56601e-25	399979	5.86	10.32	0.81647	7.43764e-06	2.79123e-05
					LOC89944	chr11	133705019	133707018	0.380368	0.0108025	4.03626e-40	89944	23.39	15.57	-0.587123	3.73972e-07	1.6547e-06
					SLC6A12	chr12	192754	194753	0.716129	0.0424028	3.22395e-69	6539	0.44	0.3	-0.552541	0.513108	0.602072
					B4GALNT3	chr12	437804	439803	0.311688	0.0191388	1.12366e-16	283358	0.01	0.12	3.58496	0.271458	0.354984
					RAD52	chr12	929125	931124	0.437229	0.0363636	1.78646e-16	5893	3.66	6.26	0.774319	0.000838452	0.00229155
					LRTM2	chr12	1797956	1799955	0.776978	0.269231	1.05514e-06	654429	1.07	0.18	-2.57154	0.000964638	0.00260537
					CACNA1C	chr12	2030725	2032724	0.818396	0.014483	0	775	0.01	0.24	4.58496	0.0716946	0.122379
					FKBP4	chr12	2772414	2774413	0.779097	0.242816	7.07696e-71	2288	367.68	250.55	-0.553352	2.93052e-81	7.08309e-80
					ITFG2	chr12	2790124	2792123	0.7	0.147826	3.38697e-16	55846	1.58	2.45	0.632857	0.0828816	0.137462
					CCND2	chr12	4251199	4253198	0.794521	0.0446429	5.85461e-191	894	0.13	0.01	-3.70044	0.229704	0.319178
					CD9	chr12	6177816	6179815	0.63587	0.10865	5.66532e-50	928	57.63	85.35	0.566571	0	0
					PLEKHG6	chr12	6287863	6289862	0.666667	0.0916031	5.9051e-27	55200	12.23	11.93	-0.0358304	0.801274	0.852628
					SCNN1A	chr12	6354977	6356976	0.393617	0.121864	4.17e-08	6337	4.6	3.04	-0.597563	0.0224488	0.0445528
					LTBR	chr12	6361618	6363617	0.323232	0.0131195	5.46489e-36	4055	207.33	280.91	0.438179	0	0
					NOL1	chr12	6547742	6549741	0.280576	0.0201439	1.14428e-21	4839	50.19	59.28	0.240146	0.000453978	0.00130053
					LAG3	chr12	6749931	6751930	0.932692	0.215569	6.90757e-34	3902	0.57	0.36	-0.662965	0.38937	0.48178
					CD4	chr12	6766912	6768911	0.722222	0.307692	0.000626151	920	0.13	0.01	-3.70044	0.229704	0.317255
					LRRC23	chr12	6882213	6884212	0.425	0.0769231	0.00225591	10233	4.41	3.76	-0.230046	0.353798	0.444303
					ENO2	chr12	6891875	6893874	0.780992	0.220551	3.77811e-45	2026	274.8	145.29	-0.919447	2.72452e-146	7.47507e-145
					C12orf57	chr12	6921464	6923463	0.309942	0.0581114	9.42391e-15	113246	186.58	222.76	0.255696	0	0
					CLSTN3	chr12	7172234	7174233	0.625514	0.0381471	5.53999e-61	9746	12.61	23.86	0.920026	0	0
					PEX5	chr12	7232224	7234223	0.386364	0.0161943	2.48551e-30	5830	20.68	29.52	0.513457	4.6257e-07	2.0284e-06
					SLC2A14	chr12	7916763	7918762	0.820513	0.473404	7.54915e-13	144195	0.19	0.01	-4.24793	0.111655	0.177957
					FOXJ2	chr12	8074626	8076625	0.344086	0.0528967	3.53975e-24	55810	47.99	32.5	-0.562294	2.69784e-12	2.08947e-11
					FAM90A1	chr12	8271482	8273481	0.539474	0.0909091	5.19011e-07	55138	0.25	0.24	-0.0588937	0.931542	0.952931
					PHC1	chr12	8956583	8958582	0.356061	0.0212766	8.36815e-07	1911	9.9	14.49	0.549557	0.000173228	0.000530471
					MANSC1	chr12	12394437	12396436	0.852381	0.423077	1.08953e-09	54682	2.77	4.59	0.728608	0.0069692	0.0157441
					DUSP16	chr12	12606585	12608584	0.238095	0.027027	2.19178e-05	80824	1.7	1.85	0.121991	0.759908	0.815757
					CDKN1B	chr12	12759576	12761575	0.335484	0.010582	1.08987e-31	1027	23.71	36.02	0.603303	1.16134e-10	7.40799e-10
					HEBP1	chr12	13044489	13046488	0.241096	0.0122324	3.79681e-22	50865	22.2	24.15	0.121464	0.246272	0.335669
					KIAA1467	chr12	13086582	13088581	0.476744	0.105263	0.00369075	57613	10.28	11.99	0.221991	0.144616	0.218508
					PDE3A	chr12	20411464	20413463	0.407895	0	0.00651725	5139	0.13	0.01	-3.70044	0.229704	0.320494
					ETNK1	chr12	22667343	22669342	0.464567	0	0.000185927	55500	45.46	80.87	0.831007	0	0
					SURB7	chr12	27064750	27066749	0.339623	0.0357143	0.00192476	9412	10.47	12.23	0.224163	0.137052	0.210708
					PPFIBP1	chr12	27566312	27568311	0.244681	0	0.00191204	8496	24.4	38.77	0.66806	9.94538e-13	8.33886e-12
					MRPS35	chr12	27752996	27754995	0.521739	0	0.000171677	60488	25.54	21.35	-0.258522	0.0135019	0.0282814
					KLHDC5	chr12	27822454	27824453	0.366667	0.0740741	1.90049e-05	57542	10.09	13.72	0.443354	0.00270148	0.00665052
					PTHLH	chr12	28014162	28016161	0.429812	0.03125	2.02714e-56	5744	0.01	0.24	4.58496	0.0716946	0.121315
					IPO8	chr12	30740019	30742018	0.597701	0.0243902	1.9884e-17	10526	35.82	59.64	0.735515	2.5957e-13	2.57074e-12
					TSPAN11	chr12	30969105	30971104	0.82807	0.262821	3.73206e-54	441631	0.01	0.12	3.58496	0.271458	0.356459
					BICD1	chr12	32149452	32151451	0.257143	0.015748	4.31621e-10	636	0.57	1.31	1.20053	0.030093	0.057748
					CNTN1	chr12	39370625	39372624	0.760684	0	7.81556e-10	1272	0.57	0.01	-5.83289	0.00147283	0.0038386
					PRICKLE1	chr12	41269746	41271745	0.313131	0.00909091	3.56935e-30	144165	0.88	1.25	0.506353	0.317318	0.405332
					NELL2	chr12	43556406	43558405	0.795556	0	2.24675e-28	4753	0.32	0.54	0.754888	0.355638	0.446141
					SLC38A1	chr12	44949476	44951475	0.610577	0	7.37706e-20	81539	45.46	88.93	0.968073	0	0
					RAPGEF3	chr12	46438449	46440448	0.239852	0.0334262	4.41829e-21	10411	0.01	0.42	5.39232	0.00973104	0.0211885
					FLJ20489	chr12	46451258	46453257	0.724138	0.0194805	6.43322e-34	55652	4.04	6.08	0.589716	0.0095012	0.0207932
					ARF3	chr12	47637578	47639577	0.380645	0.0181818	4.83438e-14	377	34.93	49.08	0.490669	4.38484e-10	2.62942e-09
					WNT10B	chr12	47651811	47653810	0.853846	0.166078	4.16485e-42	7480	1.32	1.31	-0.0109711	0.971916	0.977833
					RHEBL1	chr12	47750043	47752042	0.555556	0.0694864	4.05698e-16	121268	0.57	0.89	0.642843	0.288348	0.373667
					DHH	chr12	47774870	47776869	0.636364	0.0357143	2.22907e-11	50846	0.25	0.24	-0.0588937	0.931542	0.953137
					LMBR1L	chr12	47790948	47792947	0.488372	0.151261	2.07581e-07	55716	3.22	4.23	0.393597	0.134245	0.207064
					TUBA1C	chr12	47943132	47945131	0.2	0	2.37316e-06	84790	2.52	1.97	-0.355228	0.292094	0.377557
					PRPH	chr12	47973176	47975175	0.905405	0.159498	2.10295e-38	5630	7.38	13.96	0.919606	7.59614e-09	4.01325e-08
					C1QL4	chr12	48017239	48019238	0.368421	0.0431373	2.88082e-10	338761	8.89	4.17	-1.09214	1.015e-07	4.79084e-07
					FLJ13236	chr12	48025308	48027307	0.870542	0.0522635	0	79962	0.01	0.24	4.58496	0.0716946	0.121925
					KCNH3	chr12	48217207	48219206	0.722513	0.0130246	4.2462e-104	23416	22.13	26.66	0.268673	0.00894612	0.0196754
					TEGT	chr12	48419560	48421559	0.2625	0.00881057	6.70544e-18	7009	349.64	395.12	0.176421	3.66732e-11	2.44925e-10
					AQP6	chr12	48650887	48652886	0.732824	0.110294	2.01608e-26	363	0.01	0.18	4.16993	0.139507	0.212801
					C12orf62	chr12	48790167	48792166	0.247839	0.0466884	5.24845e-23	84987	45.9	38.05	-0.270598	0.000532082	0.00150666
					LASS5	chr12	48847365	48849364	0.546667	0.0396825	7.21415e-22	91012	34.49	30.42	-0.181158	0.0410394	0.0755606
					SLC11A2	chr12	49706410	49708409	0.439791	0.0292398	8.1583e-33	4891	5.42	9.24	0.7696	5.46698e-05	0.00018069
					POU6F1	chr12	49897745	49899744	0.313253	0.0283613	1.76007e-27	5463	1.26	2.21	0.810623	0.0419382	0.0768768
					BIN2	chr12	50004206	50006205	0.896947	0.592	1.44352e-11	51411	0.19	0.01	-4.24793	0.111655	0.177044
					ACVRL1	chr12	50590380	50592379	0.688312	0.430233	0.00152125	94	0.25	0.01	-4.64386	0.054274	0.0962253
					GRASP	chr12	50685015	50687014	0.894866	0.0180723	3.42403832801089e-315	160622	0.01	0.24	4.58496	0.0716946	0.12175
					C12orf44	chr12	50748025	50750024	0.262857	0.0223881	7.48632e-18	60673	1.01	1.07	0.0832555	0.86381	0.903878
					KRT7	chr12	50911221	50913220	0.783688	0.111792	3.05418e-91	3855	6.05	4.06	-0.575455	0.0110431	0.0236468
					KRT5	chr12	51200511	51202510	0.559748	0.177778	6.72876e-06	3852	0.13	0.01	-3.70044	0.229704	0.321758
					KRT18	chr12	51626922	51628921	0.359649	0.0234375	7.05082e-18	3875	1701.06	2086.61	0.294727	1.26112e-10	8.00849e-10
					IGFBP6	chr12	51775703	51777702	0.644068	0.0229885	5.19893e-24	3489	6.43	6.98	0.118408	0.549706	0.636917
					SOAT2	chr12	51781541	51783540	0.861702	0.295964	3.39735e-21	8435	0.01	0.24	4.58496	0.0716946	0.121648
					RARG	chr12	51912304	51914303	0.377953	0.119863	7.50249e-09	5916	8.39	13.06	0.638412	4.52426e-05	0.000151612
					MFSD5	chr12	51930147	51932146	0.262295	0.0472973	2.44082e-05	84975	16.08	10.97	-0.551704	7.04652e-05	0.000229585
					PFDN5	chr12	51973502	51975501	0.627119	0.144144	1.51077e-16	5204	320.89	324.03	0.0140486	0.617972	0.698363
					C12orf10	chr12	51977737	51979736	0.701149	0.0833333	9.12375e-13	60314	58.14	49.26	-0.239114	0.000540018	0.00152853
					AAAS	chr12	52001649	52003648	0.513761	0.0272109	4.48596e-21	8086	10.66	12.47	0.226254	0.129897	0.20145
					AMHR2	chr12	52101908	52103907	0.583942	0.118227	7.23022e-27	269	0.95	0.18	-2.39993	0.0030287	0.00738951
					ATF7	chr12	52306406	52308405	0.375839	0	0.000420583	11016	5.04	8.71	0.789249	6.49062e-05	0.000212399
					ATP5G2	chr12	52356377	52358376	0.716667	0.075	2.19064e-15	517	283.94	214.11	-0.407234	9.69926e-37	1.82095e-35
					HOXC13	chr12	52616843	52618842	0.48	0.0407407	9.87853e-25	3229	6.24	3.82	-0.707973	0.00194839	0.00496959
					HOXC10	chr12	52663213	52665212	0.63981	0.0880503	1.82622e-42	3226	7	5.67	-0.304006	0.130276	0.201995
					HOXC9	chr12	52678144	52680143	0.397727	0.108108	0.00134186	3225	1.07	0.83	-0.366428	0.491524	0.582662
					HOXC8	chr12	52687157	52689156	0.84	0.0151007	2.28475e-143	3224	0.32	0.89	1.47573	0.0365638	0.0685366
					HOXC4	chr12	52694909	52696908	0.612745	0.14433	3.76571e-15	3221	0.82	1.67	1.02615	0.0310766	0.0594909
					ITGA5	chr12	53099318	53101317	0.470149	0.096	1.30785e-11	3678	43.57	17.95	-1.27935	5.26698e-41	1.03105e-39
					PPP1R1A	chr12	53268711	53270710	0.719298	0.0666667	7.13324e-23	5502	3.59	4.77	0.410005	0.102139	0.164898
					BLOC1S1	chr12	54394088	54396087	0.774194	0.418919	3.11962e-06	2647	54.86	36.68	-0.580761	1.33944e-14	1.65675e-13
					RDH5	chr12	54398488	54400487	0.767857	0.113208	2.22119e-12	5959	1.89	2.03	0.103093	0.7868	0.840689
					CD63	chr12	54409178	54411177	0.294872	0.03125	8.50274e-22	967	114.26	109.5	-0.0613896	0.199065	0.286376
					GDF11	chr12	54421334	54423333	0.733333	0.00980392	1.82259e-11	10220	6.05	4.65	-0.379704	0.0836776	0.13854
					MMP19	chr12	54523003	54525002	0.612903	0.142857	0.00222469	4327	1.01	1.55	0.617913	0.178227	0.261211
					WIBG	chr12	54607965	54609964	0.391304	0.0458015	1.24474e-09	84305	0.69	0.42	-0.716207	0.298672	0.385289
					RPS26	chr12	54719953	54721952	0.450704	0.0344828	1.84041e-05	6231	0.25	0.6	1.26303	0.146216	0.220479
					MYL6	chr12	54836367	54838366	0.394737	0.101562	4.39088e-09	4637	387.16	204.93	-0.917799	1.14734e-204	3.32099e-203
					RNF41	chr12	54902003	54904002	0.416667	0.0189573	2.8863e-21	10193	22.13	25.71	0.216326	0.0372616	0.0692781
					TMEM4	chr12	54996388	54998387	0.372881	0.0405405	9.07304e-07	10330	19.11	24.04	0.331109	0.00246294	0.0061334
					STAT2	chr12	55040177	55042176	0.245098	0.00943396	2.55082e-09	6773	3.15	3.76	0.255381	0.357294	0.447468
					TIMELESS	chr12	55129434	55131433	0.463415	0.0769231	0.000327809	8914	44.77	46.82	0.0645926	0.388172	0.480674
					SPRYD4	chr12	55146629	55148628	0.282511	0.0549133	9.45871e-14	283377	8.89	7.28	-0.288245	0.104786	0.168617
					ATP5B	chr12	55326120	55328119	0.666667	0	0.000376683	506	770.16	592.12	-0.379269	8.12906e-85	2.00922e-83
					PRIM1	chr12	55432414	55434413	0.703704	0.0338983	3.11446e-17	5557	12.23	7.16	-0.772393	2.86522e-06	1.14255e-05
					ZBTB39	chr12	55686498	55688497	0.28125	0.0115132	1.09994e-14	9880	7.31	8.65	0.242829	0.179439	0.262743
					TAC3	chr12	55696593	55698592	0.7	0.107143	1.23914e-06	6866	0.19	0.12	-0.662965	0.636004	0.712004
					STAT6	chr12	55791429	55793428	0.288288	0	9.95264e-06	6778	11.41	16.94	0.570135	2.76654e-05	9.57809e-05
					KIF5A	chr12	56228114	56230113	0.463415	0.0192308	1.07764e-13	3798	0.13	0.12	-0.115477	0.94774	0.960377
					SLC26A10	chr12	56297960	56299959	0.885057	0.151625	7.99518e-72	65012	0.95	1.31	0.463567	0.33503	0.423692
					METTL1	chr12	56452603	56454602	0.214689	0.0114155	3.10171e-17	4234	1.01	1.67	0.725493	0.107458	0.172331
					DPY19L2	chr12	62348622	62350621	0.810289	0.0571429	2.79563e-19	283417	0.25	0.01	-4.64386	0.054274	0.0959142
					C12orf56	chr12	63070613	63072612	0.782178	0.229167	3.13084e-15	115749	0.13	0.36	1.46949	0.208744	0.297978
					WIF1	chr12	63801384	63803383	0.837766	0.166667	9.19175e-12	11197	0.01	0.18	4.16993	0.139507	0.213719
					LEMD3	chr12	63847638	63849637	0.212598	0	0.000752411	23592	16.39	21.89	0.417456	0.000338652	0.000989295
					MSRB3	chr12	63956755	63958754	0.6875	0.0361446	1.35222e-24	253827	7.63	6.8	-0.166148	0.376914	0.468366
					IRAK3	chr12	64867284	64869283	0.829237	0.306452	4.20743e-31	11213	0.69	0.72	0.0614005	0.947662	0.963664
					YEATS4	chr12	68037799	68039798	0.442308	0	0.00270798	8089	15.83	16.46	0.0563031	0.653936	0.727722
					PTPRB	chr12	69289892	69291891	0.851735	0.0166667	2.71732e-38	5787	0.82	0.72	-0.187627	0.734778	0.796724
					TRHDE	chr12	70950730	70952729	0.605469	0.0441989	1.46911e-45	29953	0.5	0.6	0.263034	0.738162	0.798323
					ZDHHC17	chr12	75679985	75681984	0.325714	0.021978	6.06208e-10	23390	3.66	4.89	0.417991	0.0901316	0.148053
					SOCS2	chr12	92485729	92487728	0.84	0.37037	7.86018e-08	8835	9.27	18.37	0.98671	2.08878e-12	1.65012e-11
					NTN4	chr12	94708668	94710667	0.40625	0.0983607	2.88364e-06	59277	2.08	3.34	0.683265	0.0298238	0.0572933
					SNRPF	chr12	94774840	94776839	0.443182	0	1.3169e-05	6636	172.52	151.61	-0.186399	2.69494e-06	1.0798e-05
					ELK3	chr12	95110338	95112337	0.24507	0.0170648	3.62473e-40	2004	1.83	1.79	-0.0318841	0.930212	0.953217
					SYCP3	chr12	100657379	100659378	0.834395	0	5.22932e-06	50511	0.01	0.24	4.58496	0.0716946	0.121808
					NFYB	chr12	103056171	103058170	0.4625	0.178082	0.000252299	4801	24.78	32.39	0.386372	4.90126e-05	0.00016294
					CHST11	chr12	103372908	103374907	0.585859	0	2.50677e-25	50515	8.39	6.98	-0.265444	0.146707	0.221126
					ALDH1L2	chr12	104002367	104004366	0.765396	0.23913	4.41593e-12	160428	0.57	0.66	0.211504	0.759642	0.815595
					NUAK1	chr12	105057942	105059941	0.610169	0.202247	6.77704e-07	9891	7.44	4.89	-0.605468	0.0032899	0.00796661
					CKAP4	chr12	105165844	105167843	0.29368	0.0135287	1.29831e-41	10970	19.3	21.05	0.125219	0.264822	0.356305
					C12orf23	chr12	105871835	105873834	0.711618	0.0277778	2.39611e-43	90488	56.06	52.84	-0.0853413	0.213354	0.302916
					HYPE	chr12	107431181	107433180	0.405405	0.0174419	4.06919e-18	11153	0.01	0.3	4.90689	0.0368448	0.068728
					SELPLG	chr12	107551800	107553799	0.76	0.294118	0.000303167	6404	0.13	0.48	1.88452	0.0801606	0.133557
					USP30	chr12	107972774	107974773	0.421053	0.160714	0.00110135	84749	4.16	4.47	0.103691	0.672332	0.744405
					ALKBH2	chr12	108015629	108017628	0.226562	0.0264706	6.40603e-11	121642	6.12	4.53	-0.434021	0.0499336	0.0895578
					KCTD10	chr12	108399539	108401538	0.321839	0.0181818	1.23621e-09	83892	74.47	61.61	-0.273495	8.36548e-06	3.10824e-05
					MMAB	chr12	108495742	108497741	0.758065	0	1.2256e-09	326625	13.81	9.6	-0.524607	0.000432566	0.00124169
					C12orf34	chr12	108654955	108656954	0.784314	0.46875	0.00429728	84915	3.59	1.37	-1.38981	4.4911e-05	0.000150572
					TRPV4	chr12	108755596	108757595	0.90313	0.0309735	0	59341	0.82	0.24	-1.77259	0.022854	0.0452937
					GIT2	chr12	108918484	108920483	0.444444	0	0.000265753	9815	6.49	9.96	0.617927	0.000563266	0.00158769
					ARPC3	chr12	109372542	109374541	0.383721	0.105263	9.00055e-08	10094	90.17	107.35	0.251603	7.9702e-07	3.40464e-06
					CCDC63	chr12	109767194	109769193	0.458647	0.0474777	8.78967e-25	160762	0.25	0.66	1.40054	0.097291	0.158222
					LNK	chr12	110326135	110328134	0.391837	0.0127462	1.80561e-57	10019	12.61	14.13	0.164193	0.235532	0.322857
					ALDH2	chr12	110686729	110688728	0.709302	0.25	3.46912e-12	217	17.03	23.8	0.482883	1.86482e-05	6.63898e-05
					RPL6	chr12	111331827	111333826	0.540541	0.04	8.85678e-08	6128	1597.14	1331.67	-0.262254	1.75068e-87	4.3727e-86
					PTPN11	chr12	111338919	111340918	0.5625	0.207547	2.15351e-05	5781	107.95	123.7	0.196482	2.97344e-05	0.000102519
					RPH3A	chr12	111712125	111714124	0.560345	0	3.74284e-09	22895	0.38	0.01	-5.24793	0.0128238	0.0270042
					DTX1	chr12	111978045	111980044	0.892816	0.0901408	1.11217860245961e-312	1840	0.25	0.01	-4.64386	0.054274	0.0962133
					RASAL1	chr12	112058405	112060404	0.551724	0.222222	0.00110884	8437	11.1	7.04	-0.656912	0.000111496	0.000351192
					DDX54	chr12	112107668	112109667	0.630435	0.134293	1.42917e-38	79039	89.79	60.95	-0.558929	1.74428e-21	2.59578e-20
					SLC24A6	chr12	112257309	112259308	0.476821	0.0759259	5.8142e-27	80024	16.65	17.06	0.0350955	0.776656	0.831287
					SDSL	chr12	112342599	112344598	0.467532	0.0512821	9.74067e-10	113675	17.03	14.97	-0.186004	0.142155	0.215064
					LHX5	chr12	112394261	112396260	0.88172	0.0688889	2.61168e-93	64211	3.47	2.74	-0.34076	0.240932	0.329211
					TBX3	chr12	113606353	113608352	0.308434	0.0369181	1.24361e-53	6926	2.59	2.09	-0.309449	0.35324	0.443641
					THRAP2	chr12	115199527	115201526	0.260586	0.0210728	1.7587e-26	23389	47.67	53.8	0.174525	0.0141397	0.0294696
					KRTHB5	chr12	115479569	115481568	0.680982	0.26087	4.08057e-09	643246	0.01	0.24	4.58496	0.0716946	0.121084
					HRK	chr12	115803616	115805615	0.770026	0.0253807	5.29288e-118	8739	0.38	0.3	-0.341037	0.700208	0.768089
					FBXW8	chr12	115831144	115833143	0.466667	0	2.14019e-05	26259	2.65	4.95	0.901436	0.000741956	0.00204672
					RFC5	chr12	116936893	116938892	0.25	0.0181818	7.68695e-05	5985	25.79	16.22	-0.669038	2.12036e-09	1.19062e-08
					WSB2	chr12	116983335	116985334	0.367816	0.0330189	6.16099e-19	55884	162.12	108.96	-0.573263	3.9146e-39	7.53852e-38
					HSPB8	chr12	118098978	118100977	0.264706	0.0238095	0.00033719	26353	1.14	0.48	-1.24793	0.0370176	0.0688785
					PRKAB1	chr12	118588144	118590143	0.346154	0.037037	0.00503156	5564	4.67	6.32	0.436502	0.0444492	0.0808643
					MSI1	chr12	119291342	119293341	0.591549	0.0161154	3.09686e-44	4440	19.99	15.51	-0.36608	0.00235346	0.00589589
					RNF10	chr12	119454515	119456514	0.732143	0.351852	0.00010761	9921	14.82	17.06	0.203072	0.110038	0.176051
					POP5	chr12	119503581	119505580	0.445844	0	5.52709e-27	51367	25.98	22.31	-0.219711	0.0327014	0.0621742
					CABP1	chr12	119570754	119572753	0.575581	0.0961538	1.20827e-29	9478	0.5	1.07	1.09761	0.0723402	0.122059
					ACADS	chr12	119646049	119648048	0.243802	0	6.49551e-20	35	66.21	35.37	-0.904523	1.12639e-35	2.08713e-34
					SPPL3	chr12	119826535	119828534	0.404908	0.107383	1.48964e-09	121665	26.36	30	0.186612	0.0504164	0.0903667
					P2RX4	chr12	120130047	120132046	0.689655	0.217391	0.000157314	5025	14.82	20.93	0.498027	3.61506e-05	0.000123118
					ANAPC5	chr12	120274586	120276585	0.35514	0.138462	0.000671546	51433	73.33	90	0.295521	1.40406e-07	6.49138e-07
					MORN3	chr12	120591944	120593943	0.714286	0.207317	9.33552e-11	283385	0.82	0.36	-1.18763	0.0892074	0.146704
					HPD	chr12	120781153	120783152	0.5	0	0.00348606	3242	0.32	0.01	-5	0.0263818	0.0513755
					WDR66	chr12	120838863	120840862	0.428571	0.0245902	3.51201e-36	144406	1.07	1.55	0.534657	0.240408	0.328685
					BCL7A	chr12	120942244	120944243	0.501695	0.0409401	2.26376e-79	605	4.54	4.29	-0.0817146	0.737054	0.798279
					MLXIP	chr12	120999143	121001142	0.327273	0.0307456	1.96274e-30	22877	3.34	2.09	-0.676345	0.0296062	0.0569214
					B3GNT4	chr12	121252181	121254180	0.609677	0.0718894	9.74173e-86	79369	4.98	2.86	-0.800131	0.00216912	0.00548533
					DIABLO	chr12	121276553	121278552	0.429435	0.0286195	7.90462e-65	56616	19.8	29.64	0.582045	1.51849e-08	7.81062e-08
					GPR81	chr12	121781083	121783082	0.802469	0.37931	4.65885e-07	27198	0.01	0.24	4.58496	0.0716946	0.121837
					ABCB9	chr12	122025706	122027705	0.576687	0.103896	2.67966e-24	23457	23.71	13.84	-0.776652	5.8926e-11	3.86281e-10
					ARL6IP4	chr12	122028833	122030832	0.734737	0.0875088	5.81647e-162	51329	32.92	39.72	0.270901	0.00127129	0.00336517
					PITPNM2	chr12	122160929	122162928	0.931818	0.529577	6.43536e-19	57605	19.74	23.38	0.244153	0.0252814	0.0496201
					C12orf65	chr12	122281416	122283415	0.27381	0.0384615	0.000447236	91574	1.14	1.43	0.326981	0.46453	0.556371
					CDK2AP1	chr12	122322641	122324640	0.578571	0.295082	0.000230885	8099	113.69	128.05	0.171602	0.00019315	0.000586924
					MGC7036	chr12	122487218	122489217	0.510714	0.0445344	5.82955e-36	196383	8.01	11.63	0.537977	0.00097272	0.0026242
					FLJ39378	chr12	122584454	122586453	0.670103	0.0594059	7.94139e-34	353116	5.86	7.69	0.392083	0.0454958	0.082557
					DDX55	chr12	122650625	122652624	0.292857	0.005	8.20051e-17	57696	11.85	16.52	0.479327	0.000406682	0.00117118
					C12orf38	chr12	122719644	122721643	0.350877	0	3.69474e-05	79867	6.87	4.12	-0.737666	0.00074477	0.00205408
					ATP6V0A2	chr12	122760818	122762817	0.576336	0.0366972	1.94712e-73	23545	9.02	11.09	0.29806	0.0622266	0.107994
					SCARB1	chr12	123914473	123916472	0.5	0.111111	1.80259e-16	949	50	26.72	-0.904008	2.51162e-27	4.22928e-26
					BRI3BP	chr12	124042147	124044146	0.495238	0.0247253	3.09639e-30	140707	11.54	4.23	-1.44791	3.71634e-14	4.39772e-13
					AACS	chr12	124113878	124115877	0.323529	0.0238806	3.14107e-16	65985	0.63	0.24	-1.39232	0.0950202	0.154954
					SLC15A4	chr12	127874495	127876494	0.389706	0.0550459	1.87025e-10	121260	11.03	16.04	0.540241	0.000101488	0.000321879
					PUS1	chr12	130977742	130979741	0.27907	0.0223325	1.3599e-36	80324	54.48	40.73	-0.419635	1.19965e-08	6.22694e-08
					EP400	chr12	130998461	131000460	0.244275	0.0131579	7.42561e-16	57634	18.03	14.25	-0.339437	0.00717226	0.0161541
					DDX51	chr12	131194834	131196833	0.456647	0.028169	2.99492e-46	317781	9.4	8.17	-0.202325	0.23793	0.32561
					GALNT9	chr12	131256527	131258526	0.77044	0.140171	4.2631e-81	50614	1.89	1.73	-0.127614	0.72977	0.79317
					PGAM5	chr12	131795509	131797508	0.402256	0.0616523	5.18794e-48	192111	0.57	0.24	-1.24793	0.147869	0.222265
					ZNF605	chr12	132042942	132044941	0.879518	0.137634	4.07514e-89	100289635	0.01	0.12	3.58496	0.271458	0.355966
					ZNF26	chr12	132071129	132073128	0.61194	0.0160428	2.93636e-36	7574	1.51	1.85	0.292977	0.467652	0.559592
					TUBA2	chr13	18653937	18655936	0.583673	0.101695	1.08415e-25	7278	0.13	0.3	1.20645	0.32723	0.415714
					GJB2	chr13	19665115	19667114	0.462604	0.0234375	2.66626e-85	2706	25.16	24.39	-0.0448422	0.659666	0.732836
					XPO4	chr13	20374914	20376913	0.669421	0.04	1.46293e-24	64328	10.85	13.36	0.300225	0.039493	0.0730066
					ZDHHC20	chr13	20931424	20933423	0.5	0.0598291	2.28935e-12	253832	1.45	0.95	-0.610053	0.199136	0.286362
					EFHA1	chr13	21076308	21078307	0.347826	0	0.00135805	221154	106.31	107.53	0.0164619	0.736568	0.798056
					MGC48915	chr13	23779716	23781715	0.927562	0.440972	2.80383e-76	338872	0.32	0.18	-0.830075	0.45455	0.546306
					NUPL1	chr13	24771666	24773665	0.75576	0	8.98443e-10	9818	35.37	32.74	-0.111472	0.197743	0.285138
					TMEM46	chr13	25523199	25525198	0.783866	0.338323	4.65698e-62	387914	0.01	0.3	4.90689	0.0368448	0.0688907
					RASL11A	chr13	26740464	26742463	0.725	0.418182	0.00363804	387496	5.74	3.46	-0.730279	0.00233274	0.00585327
					PDX1	chr13	27390157	27392156	0.770318	0.182418	2.68964e-58	3651	0.76	0.12	-2.66297	0.00536444	0.0124473
					CDX2	chr13	27441318	27443317	0.8	0.460358	3.70553e-13	1045	18.54	17.47	-0.0857616	0.47369	0.565911
					B3GALTL	chr13	30670112	30672111	0.615385	0	2.61917e-08	145173	8.39	6.8	-0.303136	0.0999002	0.161854
					FRY	chr13	31501437	31503436	0.408163	0.0909091	0.00222723	10129	0.69	1.01	0.549687	0.334934	0.423834
					BRCA2	chr13	31785617	31787616	0.562044	0.0909091	0.00320035	675	0.44	0.12	-1.87447	0.0911206	0.149297
					SPG20	chr13	35818454	35820453	0.763415	0.1875	7.6642e-19	23111	1.7	0.83	-1.03435	0.0279172	0.054025
					RFXAP	chr13	36289339	36291338	0.419355	0.0357143	0.000127191	5994	6.43	7.75	0.269378	0.158189	0.235832
					LHFP	chr13	39075357	39077356	0.583333	0	1.27578e-06	10186	0.63	0.01	-5.97728	0.000715922	0.00197913
					FOXO1A	chr13	40138735	40140734	0.222571	0.0160858	1.25615e-36	2308	5.8	6.32	0.123872	0.548844	0.636437
					MRPS31	chr13	40243294	40245293	0.257009	0.0204082	6.33056e-05	10240	68.29	78.25	0.196416	0.000898714	0.0024431
					RGC32	chr13	40927542	40929541	0.342373	0.127329	2.72325e-10	28984	5.49	6.02	0.132957	0.52515	0.613769
					CCDC122	chr13	43351827	43353826	0.550296	0.297297	0.00631207	160857	0.44	0.24	-0.874469	0.336134	0.424899
					NUFIP1	chr13	44461572	44463571	0.258278	0	0.00776402	26747	12.42	14.13	0.186096	0.180736	0.264153
					COG3	chr13	44935072	44937071	0.344828	0.105263	0.00381068	83548	4.54	7.51	0.726121	0.000540182	0.00152869
					C13orf18	chr13	45859637	45861636	0.675325	0.0967742	2.70184e-08	80183	0.25	0.01	-4.64386	0.054274	0.0962734
					LRCH1	chr13	46023304	46025303	0.312821	0.00934579	1.57524e-12	23143	0.13	0.01	-3.70044	0.229704	0.316057
					ITM2B	chr13	47703309	47705308	0.271845	0	0.00660786	9445	215.34	228.84	0.0877229	0.00968722	0.0211547
					EBPL	chr13	49163613	49165612	0.585366	0.185185	0.000207173	84650	50.19	48.07	-0.0622631	0.387122	0.479541
					KPNA3	chr13	49265059	49267058	0.207459	0	1.63679e-05	3839	33.55	30.36	-0.144141	0.10713	0.171881
					FLJ13639	chr13	51276295	51278294	0.53	0	2.49687e-07	79758	0.88	0.89	0.0163018	0.977382	0.982081
					PCDH8	chr13	52320776	52322775	0.777778	0	1.58309e-11	5100	7.5	13.06	0.800192	6.98292e-07	3.00095e-06
					KCTD12	chr13	76358542	76360541	0.685039	0.104167	2.19116e-31	115207	1.2	1.13	-0.0867116	0.86112	0.901528
					SPRY2	chr13	79813088	79815087	0.551181	0.321839	6.53404e-07	10253	6.24	10.56	0.758992	2.0742e-05	7.32568e-05
					TGDS	chr13	94046513	94048512	0.288344	0	7.16822e-05	23483	21.94	15.27	-0.522863	9.38266e-06	3.46534e-05
					DZIP1	chr13	95094959	95096958	0.763636	0.56	0.00222473	22873	0.13	0.01	-3.70044	0.229704	0.316455
					HS6ST3	chr13	95539094	95541093	0.752106	0.0137328	6.54493e-248	266722	0.01	0.18	4.16993	0.139507	0.212254
					STK24	chr13	98027398	98029397	0.280335	0.0250627	2.02735e-33	8428	80.77	80.46	-0.0055478	0.91877	0.945446
					SLC15A1	chr13	98202910	98204909	0.630435	0.357895	0.00361623	6564	0.25	0.24	-0.0588937	0.931542	0.953343
					TM9SF2	chr13	98949729	98951728	0.302703	0.0166667	3.21355e-07	9375	29.38	39.54	0.428478	7.73888e-07	3.30782e-06
					ZIC5	chr13	99422180	99424179	0.958084	0.025641	1.30998e-163	85416	24.15	25.82	0.0964658	0.34001	0.428959
					PCCA	chr13	99537338	99539337	0.333333	0	0.0072861	5095	3.41	6.02	0.819992	0.000570864	0.00160751
					LOC728215	chr13	107317085	107319084	0.855146	0.221963	3.95668e-109	728215	0.13	0.01	-3.70044	0.229704	0.322234
					COL4A1	chr13	109757498	109759497	0.882237	0.260638	0	1282	0.01	0.12	3.58496	0.271458	0.35669
					RAB20	chr13	110012073	110014072	0.267206	0.044186	1.61741e-16	55647	19.8	19.68	-0.00877021	0.938488	0.958037
					FLJ10769	chr13	110064009	110066008	0.651852	0.102041	1.01479e-22	55739	38.27	70.79	0.887332	0	0
					ARHGEF7	chr13	110563783	110565782	0.870017	0.114511	9.35822e-210	8874	26.55	39.3	0.565817	2.06366e-10	1.2724e-09
					MGC35169	chr13	110769016	110771015	0.821429	0.312977	9.90096e-18	121793	0.44	1.25	1.50635	0.0124735	0.0263643
					TUBGCP3	chr13	112290483	112292482	0.59322	0.0198675	1.65319e-28	10426	10.34	15.92	0.622604	1.06856e-05	3.92108e-05
					ATP11A	chr13	112390644	112392643	0.524173	0.0275039	7.64291e-131	23250	21.63	25.94	0.262145	0.0116122	0.0247352
					MCF2L	chr13	112702069	112704068	0.820789	0.281807	8.49384e-92	23263	4.22	6.5	0.623197	0.00508442	0.0118459
					F10	chr13	112823114	112825113	0.756198	0.108108	9.88006e-32	2159	5.23	1.61	-1.69975	1.04561e-08	5.45928e-08
					LAMP1	chr13	112997470	112999469	0.521739	0.0386473	8.30756e-36	3916	67.91	66.5	-0.0302697	0.622632	0.702457
					GRTP1	chr13	113066465	113068464	0.548193	0.151447	3.65753e-71	79774	5.36	10.62	0.986479	9.48064e-08	4.49279e-07
					ADPRHL1	chr13	113151459	113153458	0.438202	0.0779221	8.64475e-08	113622	15.7	9.36	-0.746184	2.76388e-07	1.23678e-06
					TFDP1	chr13	113285057	113287056	0.525386	0.211954	1.75306e-37	7027	42.25	39.3	-0.104422	0.18786	0.273132
					FAM70B	chr13	113651874	113653873	0.581169	0.0751773	7.67501e-66	348013	0.88	0.54	-0.704544	0.246888	0.336444
					RASA3	chr13	113916198	113918197	0.269231	0.0288274	2.33567e-40	22821	12.8	11.33	-0.175996	0.22716	0.319707
					C13orf8	chr13	114096117	114098116	0.2827	0.00973236	1.4729e-27	283489	5.23	3.58	-0.546851	0.0242172	0.0477291
					TTC5	chr14	19843977	19845976	0.44898	0.0526316	0.00156034	91875	2.4	3.7	0.624491	0.0341252	0.0645531
					NDRG2	chr14	20563105	20565104	0.802151	0.0147601	7.68194e-173	57447	5.11	3.52	-0.537748	0.0288178	0.0556012
					RNASE7	chr14	20578225	20580224	0.763158	0	0.000252096	84659	0.01	0.12	3.58496	0.271458	0.360861
					CHD8	chr14	20975245	20977244	0.5	0	0.00699346	57680	4.73	9.07	0.939262	2.22552e-06	9.02142e-06
					DAD1	chr14	22127970	22129969	0.429268	0.0403226	2.91794e-16	1603	3.34	3.22	-0.0527874	0.846346	0.890455
					MRPL52	chr14	22366936	22368935	0.272727	0.047619	0.000599905	122704	83.68	69.24	-0.273277	2.3937e-06	9.65359e-06
					REM2	chr14	22420272	22422271	0.829268	0.25	0.00253703	161253	0.82	1.07	0.383915	0.468476	0.560295
					C14orf94	chr14	22496161	22498160	0.416667	0	1.2783e-35	54930	10.34	15.75	0.607116	1.90719e-05	6.77455e-05
					JUB	chr14	22521689	22523688	0.597826	0.369898	4.04499e-07	84962	29.26	25.29	-0.210363	0.0298728	0.0573642
					PSMB5	chr14	22573950	22575949	0.505376	0	0.00670437	5693	61.04	48.79	-0.323169	2.28236e-06	9.22814e-06
					ACIN1	chr14	22634664	22636663	0.307692	0.0204082	8.25427e-09	22985	17.4	19.32	0.151008	0.20176	0.289843
					BCL2L2	chr14	22843852	22845851	0.289157	0.037037	1.65652e-07	599	14	18.67	0.415295	0.000978598	0.00263856
					C14orf120	chr14	23006738	23008737	0.662069	0.0487805	1.43292e-21	25983	60.79	60.36	-0.0102412	0.874358	0.91176
					JPH4	chr14	23117835	23119834	0.9	0.119497	5.22521e-55	84502	0.13	0.12	-0.115477	0.94774	0.962435
					DHRS2	chr14	23173422	23175421	0.897436	0.05	1.14705e-10	10202	8.26	2.03	-2.02466	4.696e-16	6.16817e-15
					DHRS4	chr14	23490805	23492804	0.24	0.0235294	1.00411e-10	10901	0.01	0.12	3.58496	0.271458	0.361571
					C14orf121	chr14	23589046	23591045	0.285714	0.0164745	1.24634e-24	90668	0.38	0.95	1.32193	0.0477926	0.0862293
					PCK2	chr14	23631323	23633322	0.533835	0.187192	5.59698e-11	5106	13.75	16.88	0.295883	0.0225022	0.0446525
					PSME1	chr14	23673218	23675217	0.235294	0.03207	6.01997e-10	5720	129.96	134.37	0.0481434	0.273412	0.357276
					IPO4	chr14	23727965	23729964	0.65812	0.151163	2.32955e-13	79711	83.61	50.87	-0.71686	1.958e-30	3.42698e-29
					TM9SF1	chr14	23734723	23736722	0.277778	0.0294118	7.72115e-19	10548	7.06	11.93	0.756854	6.26564e-06	2.38031e-05
					TGM1	chr14	23802257	23804256	0.869565	0.125	6.88567e-05	7051	0.95	0.6	-0.662965	0.26134	0.352823
					C14orf21	chr14	23836938	23838937	0.317308	0.0288462	3.73504e-18	161424	0.69	1.37	0.989508	0.0601272	0.104799
					DHRS1	chr14	23838507	23840506	0.367188	0.00564972	4.18822e-28	115817	12.49	5.73	-1.12417	9.62306e-11	6.19117e-10
					ADCY4	chr14	23873705	23875704	0.884868	0.160714	1.30973e-67	196883	0.01	0.12	3.58496	0.271458	0.356987
					STXBP6	chr14	24588936	24590935	0.861456	0.0134228	4.9322e-91	29091	0.19	0.01	-4.24793	0.111655	0.177321
					COCH	chr14	30411516	30413515	0.337349	0	4.94039e-18	1690	8.51	4.65	-0.871928	1.53225e-05	5.50185e-05
					EGLN3	chr14	33490036	33492035	0.5	0.0416667	0.000347747	112399	10.78	3.82	-1.49671	5.8044e-14	6.71213e-13
					C14orf11	chr14	34078695	34080694	0.589623	0.0379747	5.40921e-20	55837	13.87	14.55	0.0690514	0.608182	0.690043
					SNX6	chr14	34169118	34171117	0.370518	0.0794979	3.65899e-15	58533	40.1	54.87	0.452415	9.23996e-10	5.36431e-09
					CFL2	chr14	34253658	34255657	0.666667	0	0.0057971	1073	27.37	18.67	-0.551874	2.06278e-07	9.36023e-07
					KIAA0391	chr14	34659527	34661526	0.302564	0.0322581	0.00073658	9692	19.36	13.06	-0.567924	7.47206e-06	2.80266e-05
					PSMA6	chr14	34829325	34831324	0.642857	0.102564	4.00532e-09	5687	305.69	335.42	0.133899	2.14456e-06	8.70814e-06
					BRMS1L	chr14	35363348	35365347	0.630108	0.0300752	1.8666e-40	84312	7.76	8.83	0.186357	0.290338	0.375663
					PAX9	chr14	36194533	36196532	0.530474	0.0842788	4.23656e-60	5083	2.71	1.37	-0.984117	0.00722938	0.0162672
					FOXA1	chr14	37134241	37136240	0.354839	0.0537634	2.17907e-15	3169	0.13	0.42	1.69188	0.130454	0.20194
					SEC23A	chr14	38642189	38644188	0.54902	0	3.21238e-10	10484	41.49	36.92	-0.168361	0.0369588	0.0687781
					C14orf104	chr14	49171699	49173698	0.237113	0	1.25279e-06	55172	11.54	14.49	0.328414	0.0196239	0.0394756
					POLE2	chr14	49224686	49226685	0.651515	0.04	4.60936e-09	5427	5.8	4.17	-0.476006	0.0374884	0.0696633
					KLHDC1	chr14	49227635	49229634	0.826923	0.0344828	8.02341e-17	122773	0.44	1.37	1.6386	0.00538626	0.0124857
					KLHDC2	chr14	49302537	49304536	0.304933	0.00454545	7.1842e-22	23588	57.7	79.86	0.468902	0	0
					NIN	chr14	50367590	50369589	0.22	0.0102041	2.6069e-20	51199	18.54	21.83	0.235671	0.0368084	0.0688861
					PYGL	chr14	50480985	50482984	0.580153	0.0540541	3.00076e-09	5836	53.28	71.99	0.434202	1.3697e-11	9.59873e-11
					TRIM9	chr14	50631798	50633797	0.402214	0.0322581	4.92529e-10	114088	5.93	3.7	-0.680507	0.0036172	0.00869106
					PTGER2	chr14	51848863	51850862	0.232787	0.0196078	9.90329e-11	5732	0.76	0.48	-0.662965	0.317034	0.405406
					DDHD1	chr14	52689751	52691750	0.254545	0	1.58752e-05	80821	14.63	19.56	0.418977	0.00066209	0.00184394
					CNIH	chr14	53977899	53979898	0.559524	0.25	0.000592625	10175	48.49	50.04	0.0453945	0.529436	0.617762
					C14orf32	chr14	54586115	54588114	0.477876	0.038961	3.30852e-14	93487	41.24	40.91	-0.0115908	0.884266	0.919057
					DACT1	chr14	58172510	58174509	0.244186	0	2.37446e-07	51339	1.58	1.01	-0.645569	0.16025	0.238554
					GPR135	chr14	59001813	59003812	0.857143	0.5	2.92321e-05	64582	0.01	0.18	4.16993	0.139507	0.211869
					SGPP1	chr14	63264510	63266509	0.321739	0.04	4.61872e-10	81537	9.46	7.46	-0.342665	0.0490648	0.0881665
					MTHFD1	chr14	63922846	63924845	0.361386	0.0422535	3.32946e-09	4522	174.54	109.2	-0.676585	7.33748e-56	1.60185e-54
					CHURC1	chr14	64448893	64450892	0.260274	0	4.90579e-05	91612	51.71	51.83	0.00334409	0.96199	0.97032
					MAX	chr14	64638981	64640980	0.405303	0.0120482	1.03609e-14	4149	18.41	35.07	0.929748	0	0
					VTI1B	chr14	67211302	67213301	0.405573	0.0297619	1.26482e-22	10490	14.19	22.37	0.656691	4.46014e-08	2.19106e-07
					ZFYVE26	chr14	67353056	67355055	0.536765	0.125	0.00258852	23503	4.35	3.1	-0.488747	0.0645694	0.111502
					ACTN1	chr14	68515710	68517709	0.340278	0.0210145	1.96973e-55	87	138.28	123.93	-0.158067	0.000344948	0.00100624
					KIAA0247	chr14	69146066	69148065	0.273973	0.0512821	0.00519582	9766	5.11	4	-0.353323	0.136939	0.210648
					PSEN1	chr14	72670932	72672931	0.3125	0.0422535	1.18587e-06	5663	15.13	14.19	-0.0925374	0.483372	0.575784
					PAPLN	chr14	72771958	72773957	0.633333	0.0871795	3.3264e-20	89932	0.63	1.13	0.842899	0.133995	0.206702
					PNMA1	chr14	73250882	73252881	0.245614	0.0218579	1.97656e-08	9240	37.27	43.9	0.236206	0.0029839	0.00728896
					C14orf43	chr14	73323650	73325649	0.246835	0.0215664	1.37234e-20	91748	12.36	10.32	-0.260236	0.0833602	0.138063
					ZNF410	chr14	73421339	73423338	0.295652	0	2.32685e-05	57862	3.53	3.58	0.0202914	0.945868	0.962391
					COQ6	chr14	73484396	73486395	0.35	0	0.000996031	51004	5.04	8.65	0.779276	8.24586e-05	0.000265858
					ENTPD5	chr14	73552387	73554386	0.746667	0.275862	1.50116e-05	957	0.32	0.48	0.584963	0.487704	0.579681
					LTBP2	chr14	74148788	74150787	0.61745	0.037037	3.67453e-272	4053	1.89	3.04	0.685685	0.0376792	0.0699721
					RPS6KL1	chr14	74458899	74460898	0.351464	0.0452261	2.41129e-34	83694	0.88	0.48	-0.874469	0.165219	0.24495
					TMED10	chr14	74713103	74715102	0.327434	0.0294118	0.000227743	10972	52.84	49.56	-0.0924543	0.190547	0.276614
					C14orf58	chr14	75112745	75114744	0.209581	0	2.89534e-06	55640	1.14	0.48	-1.24793	0.0370176	0.0688695
					C14orf179	chr14	75519849	75521848	0.352273	0.0454545	0.00348181	112752	9.46	13.06	0.465243	0.00219228	0.00553503
					C14orf118	chr14	75686012	75688011	0.335616	0	1.07139e-06	55668	0.63	1.07	0.764187	0.180072	0.263426
					ESRRB	chr14	75905479	75907478	0.779661	0.142857	1.65526e-05	2103	2.08	2.56	0.29956	0.370612	0.461949
					VASH1	chr14	76296285	76298284	0.578558	0.0160885	3.22512e-208	22846	10.91	13.48	0.305169	0.0359684	0.0676078
					ANGEL1	chr14	76348984	76350983	0.455446	0.0189274	2.05014e-26	23357	3.66	4.89	0.417991	0.0901316	0.148035
					TMEM63C	chr14	76715923	76717922	0.416667	0.0257511	8.92883e-19	57156	2.65	2.21	-0.261946	0.418914	0.510908
					ADCK1	chr14	77334227	77336226	0.731343	0.0166667	3.17421e-23	57143	2.9	4.29	0.564925	0.0367576	0.0688273
					GTF2A1	chr14	80757048	80759047	0.26	0	2.95579e-06	2957	0.44	0.24	-0.874469	0.336134	0.424748
					FLRT2	chr14	85064241	85066240	0.733333	0.0972222	1.92621e-23	23768	0.13	0.01	-3.70044	0.229704	0.317533
					KCNK10	chr14	87863005	87865004	0.69863	0	1.04197e-05	54207	0.13	0.01	-3.70044	0.229704	0.317101
					KCNK13	chr14	89595861	89597860	0.375325	0.016081	2.20413e-129	56659	1.01	0.36	-1.48829	0.0247766	0.0487235
					PSMC1	chr14	89790647	89792646	0.584615	0	0.000180093	5700	69.61	56.9	-0.290866	4.87986e-06	1.87744e-05
					TTC7B	chr14	90352515	90354514	0.577236	0.0728346	4.08375e-33	145567	78.32	65.31	-0.262077	1.15005e-05	4.20815e-05
					CCDC88C	chr14	90953887	90955886	0.316981	0.0195301	7.5217e-103	440193	2.02	2.74	0.439821	0.183468	0.267513
					FBLN5	chr14	91483789	91485788	0.5	0.0280374	4.33805e-23	10516	4.1	1.85	-1.1481	0.000171099	0.000524744
					CPSF2	chr14	91656082	91658081	0.259649	0.029703	3.43763e-08	53981	15.2	17.95	0.239913	0.0537326	0.0955754
					MOAP1	chr14	92721003	92723002	0.286765	0.00561798	4.88127e-15	64112	3.15	6.02	0.934412	0.000125763	0.000393256
					C14orf130	chr14	92741154	92743153	0.224138	0	0.0044327	55148	30.65	21.11	-0.53796	8.01534e-08	3.83937e-07
					PRIMA1	chr14	93324520	93326519	0.261297	0.0187668	1.86426e-70	145270	2.65	1.43	-0.889977	0.0148002	0.0307067
					DDX24	chr14	93617312	93619311	0.407895	0	1.33693e-06	57062	89.73	89.1	-0.010165	0.849944	0.892985
					IFI27	chr14	93644832	93646831	0.880597	0.648649	0.00939063	3429	1.95	3.52	0.852101	0.00709274	0.0159876
					SERPINA1	chr14	93926783	93928782	0.450549	0.201493	0.000104107	5265	10.03	6.68	-0.586402	0.000917736	0.00249005
					CLMN	chr14	94855956	94857955	0.511364	0.0421941	1.72393e-26	79789	30.65	33.76	0.139428	0.117945	0.185403
					BDKRB2	chr14	95738950	95740949	0.472	0.105634	1.53955e-11	624	1.64	1.49	-0.138383	0.733748	0.795972
					BDKRB1	chr14	95790312	95792311	0.656489	0.294118	0.00665532	623	0.19	0.12	-0.662965	0.636004	0.712228
					BCL11B	chr14	98807576	98809575	0.318966	0.0259434	9.65449e-40	64919	1.07	1.01	-0.0832555	0.86827	0.907342
					EML1	chr14	99327498	99329497	0.408714	0.0388769	2.57568e-90	2009	6.12	5.13	-0.254573	0.234506	0.321606
					DEGS2	chr14	99695713	99697712	0.676543	0.0795455	1.02411e-133	123099	1.77	1.61	-0.136689	0.731852	0.794339
					WARS	chr14	99912434	99914433	0.396226	0.0365854	1.20945e-07	7453	84.49	84.69	0.00341103	0.952136	0.962498
					DLK1	chr14	100261006	100263005	0.907859	0.213097	5.09932e-124	8788	0.13	0.01	-3.70044	0.229704	0.317317
					DYNC1H1	chr14	101498734	101500733	0.229885	0.0117647	1.74932e-26	1778	3.34	2.98	-0.164536	0.562926	0.648165
					RAGE	chr14	101841285	101843284	0.482072	0.122807	2.37719e-15	5891	4.48	4.23	-0.0828411	0.7388	0.79877
					C14orf131	chr14	101853849	101855848	0.21875	0.0175439	2.04311e-23	55778	5.99	9.01	0.588971	0.00167944	0.00433258
					ANKRD9	chr14	102045882	102047881	0.303754	0.0499671	1.07405e-32	122416	19.36	20.28	0.0669787	0.556618	0.643614
					TRAF3	chr14	102311569	102313568	0.606264	0.0797297	6.31316e-114	7187	8.7	7.22	-0.269017	0.13271	0.204986
					AMN	chr14	102456747	102458746	0.827586	0.14966	6.37726e-32	81693	0.63	0.36	-0.807355	0.277706	0.362154
					TNFAIP2	chr14	102660417	102662416	0.814516	0.38806	1.65494e-12	7127	11.85	19.44	0.714141	4.02786e-08	1.98557e-07
					MARK3	chr14	102919524	102921523	0.366255	0.0124224	2.05347e-32	4140	26.8	44.61	0.735134	1.57052e-12	1.26604e-11
					CKB	chr14	103058924	103060923	0.448424	0.0141169	5.38713e-206	1152	572.93	417.85	-0.455374	1.60984e-88	4.028e-87
					C14orf172	chr14	103063262	103065261	0.234719	0.0169385	2.86012e-46	115708	8.51	8.71	0.0335136	0.851516	0.893184
					BAG5	chr14	103098396	103100395	0.215054	0.010327	3.91081e-26	9529	26.61	27.38	0.0411539	0.67505	0.747065
					ZFYVE21	chr14	103249898	103251897	0.346863	0.0317221	5.30317e-52	79038	13.68	18.49	0.434677	0.000627902	0.00175285
					PPP1R13B	chr14	103383681	103385680	0.475842	0.0242906	3.8678e-220	23368	4.41	6.56	0.572917	0.00903222	0.0198524
					C14orf2	chr14	103457620	103459619	0.359375	0.0233918	1.83379e-21	9556	335.27	135.27	-1.30948	0	0
					KIF26A	chr14	103672813	103674812	0.232586	0.032392	1.59848e-84	26153	7.95	2.98	-1.41564	6.86874e-10	4.0405e-09
					ADSSL1	chr14	104265273	104267272	0.788079	0.286353	1.40349e-27	122622	13.62	6.62	-1.04082	2.18102e-10	1.34243e-09
					SIVA1	chr14	104288515	104290514	0.685512	0.06	4.8094e-195	10572	187.97	139.56	-0.429617	2.59342e-27	4.36186e-26
					AKT1	chr14	104333126	104335125	0.5	0.0853659	5.0111e-09	207	76.05	55.29	-0.45993	2.25808e-13	2.29064e-12
					JAG2	chr14	104706207	104708206	0.261438	0.0329887	9.09144e-48	3714	10.85	10.74	-0.014701	0.922266	0.947877
					NUDT14	chr14	104718686	104720685	0.624498	0.147228	1.41392e-90	256281	32.85	33.64	0.0342843	0.698312	0.76666
					PACS2	chr14	104850126	104852125	0.524272	0.0780117	3.39035e-78	23241	19.86	24.75	0.317563	0.0031511	0.0076566
					MTA1	chr14	104955231	104957230	0.415254	0.059761	1.12541e-21	9112	79.39	105.39	0.408709	2.30082e-12	1.80759e-11
					CRIP1	chr14	105022594	105024593	0.492857	0.0741097	4.90079e-53	1396	53.85	59.58	0.145882	0.0299122	0.0574321
					TMEM121	chr14	105061998	105063997	0.334507	0.0384615	3.88319e-27	80757	2.9	3.22	0.151008	0.606172	0.688367
					CYFIP1	chr15	20442125	20444124	0.230769	0.0122921	6.24846e-37	23191	28.82	30.95	0.102869	0.26519	0.356699
					NIPA1	chr15	20637878	20639877	0.479087	0.0942308	1.14447e-32	123606	43.45	56.12	0.369159	2.8915e-07	1.29348e-06
					GABRA5	chr15	24661151	24663150	0.728205	0.193548	1.83878e-08	2558	0.01	0.12	3.58496	0.271458	0.359382
					APBA2	chr15	26999145	27001144	0.719008	0.172589	1.19123e-22	321	0.13	0.01	-3.70044	0.229704	0.31707
					NDNL2	chr15	27349310	27351309	0.491228	0.03125	3.24199e-06	56160	12.93	14.67	0.182147	0.18094	0.264369
					SCG5	chr15	30719252	30721251	0.776923	0.235294	8.56588e-09	6447	0.32	0.24	-0.415037	0.686418	0.75623
					AVEN	chr15	32118596	32120595	0.428571	0	0.00868991	57099	19.3	26.36	0.44975	2.4109e-05	8.44766e-05
					TMEM85	chr15	32302537	32304536	0.466667	0	1.34898e-05	51234	51.08	45.69	-0.16088	0.0268594	0.0521199
					NOLA3	chr15	32422655	32424654	0.78	0.181818	8.99151e-08	55505	183.37	112.48	-0.705089	7.08396e-63	1.59299e-61
					MEIS2	chr15	35179997	35181996	0.347032	0.00308642	5.1147e-33	4212	22.13	18.85	-0.231439	0.0380848	0.0706976
					FAM98B	chr15	36531620	36533619	0.547619	0	2.3404e-05	283742	9.65	9.6	-0.00749454	0.965138	0.972942
					RASGRP1	chr15	36644225	36646224	0.269162	0.0135659	1.9669e-38	10125	1.2	1.67	0.476814	0.268144	0.359855
					GPR176	chr15	38000386	38002385	0.31405	0	4.98853e-25	11245	0.01	0.24	4.58496	0.0716946	0.121459
					FLJ38596	chr15	38332403	38334402	0.434211	0.0838323	2.52712e-18	644809	0.69	0.18	-1.9386	0.0268554	0.0521406
					PLCB2	chr15	38387467	38389466	0.861635	0.0632411	9.95026e-66	5330	1.77	1.55	-0.191481	0.633606	0.711618
					IVD	chr15	38482978	38484977	0.605263	0.142857	4.34506e-06	3712	12.36	18.85	0.608886	2.67386e-06	1.07226e-05
					FAM82C	chr15	38834751	38836750	0.253968	0.0211268	1.49583e-17	55177	12.74	15.98	0.326902	0.0145914	0.0303043
					GCHFR	chr15	38841577	38843576	0.73399	0.166966	1.94813e-105	2644	1.58	1.37	-0.205749	0.630454	0.708862
					DNAJC17	chr15	38886948	38888947	0.227451	0.009375	5.00909e-19	55192	6.37	6.5	0.0291463	0.884028	0.918877
					VPS18	chr15	38971920	38973919	0.357798	0.00383142	2.1117e-22	57617	5.55	5.43	-0.0315356	0.88042	0.915998
					DLL4	chr15	39006839	39008838	0.468303	0.0198556	1.20042e-109	54567	0.01	0.3	4.90689	0.0368448	0.0686019
					CHP	chr15	39308729	39310728	0.376884	0.0568182	1.94703e-09	11261	29.32	36.44	0.313638	0.000395106	0.00114061
					RTF1	chr15	39494608	39496607	0.325153	0.0185185	8.48901e-15	23168	39.66	38.11	-0.0575151	0.477058	0.569265
					RPAP1	chr15	39623757	39625756	0.7	0.019802	1.64118e-23	26015	9.52	9.01	-0.0794345	0.627732	0.706192
					TYRO3	chr15	39636524	39638523	0.316327	0.0132743	1.61644e-26	7301	5.49	7.28	0.407132	0.0436798	0.0796072
					MGA	chr15	39737902	39739901	0.661654	0.166667	2.84158e-09	23269	10.28	13.96	0.441459	0.00258032	0.00637654
					PLA2G4D	chr15	40174045	40176044	0.722222	0.147541	3.73284e-10	283748	0.01	0.48	5.58496	0.00500092	0.0116916
					SNAP23	chr15	40573127	40575126	0.485714	0	0.000127321	8773	16.58	20.64	0.315999	0.00738746	0.0165783
					LRRC57	chr15	40628293	40630292	0.260355	0	1.92243e-06	255252	1.89	2.39	0.338624	0.340882	0.429868
					TTBK2	chr15	41000300	41002299	0.415441	0	0.00019211	146057	0.13	0.78	2.58496	0.0059562	0.0136863
					ADAL	chr15	41408217	41410216	0.565993	0.0141844	4.59391e-75	161823	0.82	1.73	1.07708	0.022413	0.0444941
					76P	chr15	41448605	41450604	0.66129	0.0444444	8.72385e-16	27229	1.2	2.15	0.841302	0.0376388	0.0699245
					TP53BP1	chr15	41590029	41592028	0.306667	0.0192719	8.47489e-28	7158	12.36	20.1	0.701517	3.8468e-08	1.89961e-07
					CTDSPL2	chr15	42504871	42506870	0.382353	0	1.31348e-08	51496	22.83	19.86	-0.201065	0.066678	0.114656
					DUOX2	chr15	43193652	43195651	0.638095	0.0276134	1.13515e-47	50506	1.26	1.97	0.644772	0.116281	0.183092
					DUOX1	chr15	43207484	43209483	0.642412	0.0446194	8.71979e-166	53905	4.35	8.65	0.991685	1.33987e-06	5.57767e-06
					FBN1	chr15	46725211	46727210	0.880435	0.0612245	4.15995e-28	2200	0.44	0.54	0.295456	0.713816	0.780306
					SLC27A2	chr15	48259714	48261713	0.777778	0	0.000290491	11001	1.01	2.09	1.04915	0.013819	0.0288774
					SPPL2A	chr15	48845203	48847202	0.601852	0.0571429	1.2745e-14	84888	5.04	7.28	0.530515	0.0104127	0.0224323
					AP4E1	chr15	48986238	48988237	0.243499	0.0290456	6.39528e-15	23431	8.58	9.96	0.215168	0.19572	0.28268
					TMOD2	chr15	49829102	49831101	0.452703	0.0263158	1.86825e-25	29767	3.85	6.92	0.845914	0.000153201	0.000472812
					LEO1	chr15	50051251	50053250	0.276382	0.0707071	1.70373e-05	123169	27.37	30.6	0.160936	0.0871796	0.143685
					MYO5C	chr15	50375263	50377262	0.208955	0	0.00417569	55930	28	41.69	0.574275	3.39428e-11	2.27438e-10
					MYO5A	chr15	50608540	50610539	0.834437	0.0217391	1.92863e-40	4644	12.67	25.11	0.986846	0	0
					MNS1	chr15	54544628	54546627	0.652174	0	0.00676375	55329	0.95	0.83	-0.194816	0.737028	0.798311
					SUHW4	chr15	54813080	54815079	0.595041	0.05	3.06948e-06	54816	10.72	15.45	0.527302	0.000190338	0.000579248
					TCF12	chr15	54996125	54998124	0.35748	0.0663717	8.05892e-20	6938	21.69	43.3	0.997337	4.59854e-13	4.17867e-12
					CGNL1	chr15	55453997	55455996	0.551724	0.0347072	4.22223e-52	84952	4.16	4.12	-0.0139392	0.945722	0.962311
					FAM81A	chr15	57515664	57517663	0.588785	0.0103093	4.93919e-33	145773	5.17	1.79	-1.5302	1.34277e-07	6.22219e-07
					ANXA2	chr15	58477478	58479477	0.271845	0.0202312	5.89098e-25	302	1.64	1.73	0.0770762	0.848354	0.89171
					TPM1	chr15	61119891	61121890	0.884615	0.0458015	1.75365e-111	7168	18.1	16.16	-0.163562	0.181851	0.265373
					RPS27L	chr15	61236795	61238794	0.240602	0.0340909	1.89454e-05	51065	32.79	59.34	0.855749	9.17932e-13	7.72389e-12
					APH1B	chr15	61354844	61356843	0.343434	0.045045	2.04755e-08	83464	5.17	7.93	0.617157	0.00208546	0.00529354
					CA12	chr15	61461129	61463128	0.375635	0.0769231	4.22446e-12	771	1.95	2.39	0.293536	0.40985	0.501359
					DAPK2	chr15	62125575	62127574	0.240909	0.00883392	4.10194e-26	23604	2.84	4.59	0.692603	0.0095243	0.0208341
					PPIB	chr15	62242408	62244407	0.235669	0.0103245	3.92166e-22	5479	469.14	297.25	-0.658342	4.01194e-140	1.09439e-138
					RBPMS2	chr15	62854824	62856823	0.401515	0.0146471	1.12865e-37	348093	9.33	7.93	-0.234556	0.173521	0.255659
					PLEKHQ1	chr15	62919188	62921187	0.383495	0.0458015	4.21627e-36	80301	5.55	8.41	0.599618	0.00201026	0.00511912
					SPG21	chr15	63069305	63071304	0.586207	0	1.87006e-07	51324	18.92	26.84	0.504473	2.23102e-06	9.04113e-06
					CLPX	chr15	63264617	63266616	0.247863	0	7.05856e-11	10845	20.68	19.68	-0.071506	0.524176	0.612933
					PUNC	chr15	63457432	63459431	0.857143	0.12605	7.21319e-18	9543	0.32	0.3	-0.0931094	0.924738	0.949868
					NOPE	chr15	63502464	63504463	0.857143	0.031458	2.44495e-112	57722	2.02	0.78	-1.37281	0.00248128	0.00617582
					DPP8	chr15	63597089	63599088	0.542857	0.130435	0.00209835	54878	4.16	4.23	0.0240741	0.922014	0.947687
					PTPLAD1	chr15	63607880	63609879	0.647059	0.171429	6.48481e-07	51495	66.9	64.65	-0.0493558	0.427726	0.519648
					MEGF11	chr15	64333130	64335129	0.796774	0.0644007	8.43351e-165	84465	1.39	1.49	0.100227	0.811404	0.861666
					TIPIN	chr15	64436109	64438108	0.509804	0.0652174	6.80113e-14	54962	9.77	9.54	-0.0343693	0.830572	0.87678
					PIAS1	chr15	66131626	66133625	0.410959	0.015873	1.27919e-10	8554	3.22	5.31	0.721651	0.0038615	0.00923123
					CALML4	chr15	66285503	66287502	0.9	0.242424	1.60836e-10	91860	37.39	28.81	-0.376083	1.97558e-05	7.00174e-05
					CLN6	chr15	66309080	66311079	0.437126	0.181658	1.21337e-10	54982	6.49	4.06	-0.676739	0.00235604	0.00590027
					FEM1B	chr15	66355195	66357194	0.466321	0	5.85364e-25	10116	1.32	0.83	-0.669355	0.181784	0.26533
					CORO2B	chr15	66656627	66658626	0.471215	0.0417569	1.77781e-126	10391	1.07	1.19	0.153351	0.754122	0.810281
					PAQR5	chr15	67376348	67378347	0.632	0.0444444	3.92444e-34	54852	7.5	9.9	0.400538	0.0206258	0.0413156
					RPLP1	chr15	67530213	67532212	0.775148	0.0555556	1.74467e-09	6176	10749.5	8229.66	-0.385358	0	0
					MYO9A	chr15	70197477	70199476	0.436975	0.0289855	1.05111e-10	4649	3.72	5.19	0.480432	0.047899	0.0863774
					GRAMD2	chr15	70277181	70279180	0.315789	0.0217678	1.99134e-50	196996	1.2	1.43	0.252981	0.570258	0.654222
					HEXA	chr15	70455458	70457457	0.401869	0	1.11192e-15	3073	47.54	35.61	-0.416859	1.17598e-07	5.49048e-07
					BBS4	chr15	70763588	70765587	0.430693	0	8.26723e-05	585	3.41	4	0.230228	0.384544	0.476763
					HCN4	chr15	71448231	71450230	0.718519	0.0195904	1.89022e-186	10021	1.39	1.31	-0.0855181	0.851062	0.893169
					CD276	chr15	71761675	71763674	0.320388	0.0737327	7.29883e-15	80381	20.43	17.95	-0.186705	0.106107	0.170511
					LOC388135	chr15	71830870	71832869	0.576763	0.0190257	1.25618e-224	388135	0.88	0.72	-0.289507	0.596274	0.678754
					LOXL1	chr15	72003842	72005841	0.53913	0.0570571	2.14576e-27	4016	18.22	15.15	-0.266205	0.031532	0.0602572
					STOML1	chr15	72071689	72073688	0.452991	0.0130208	9.42016e-33	9399	1.64	1.37	-0.25952	0.534308	0.621813
					ISLR2	chr15	72207998	72209997	0.894962	0.0581937	0	57611	1.01	1.61	0.672705	0.139076	0.213519
					STRA6	chr15	72282246	72284245	0.859551	0.405063	3.4791e-13	64220	0.13	0.12	-0.115477	0.94774	0.959556
					SEMA7A	chr15	72513330	72515329	0.625	0.0425532	3.31831e-14	8482	11.67	10.74	-0.119811	0.427086	0.519048
					UBL7	chr15	72540564	72542563	0.284884	0	5.15563e-16	84993	48.3	61.19	0.341273	6.54404e-07	2.82172e-06
					CLK3	chr15	72685766	72687765	0.461538	0.0769231	5.808e-05	1198	15.2	15.27	0.00662874	0.959552	0.96841
					CYP1A1	chr15	72804931	72806930	0.472081	0.0923913	2.46553e-46	1543	1.58	1.43	-0.143909	0.734612	0.796727
					CSK	chr15	72859768	72861767	0.231884	0.0118443	2.86001e-37	1445	20.87	18.25	-0.193534	0.0904396	0.148507
					CPLX3	chr15	72904004	72906003	0.616725	0.0188457	6.40693e-109	594855	0.01	0.12	3.58496	0.271458	0.355704
					SCAMP2	chr15	72952724	72954723	0.253968	0.0277778	0.00444589	10066	2.46	2.68	0.123575	0.694188	0.762957
					MPI	chr15	72967463	72969462	0.33526	0.0282258	2.39403e-18	4351	17.84	5.9	-1.59633	3.97784e-24	6.21242e-23
					C15orf17	chr15	72986516	72988515	0.772727	0.0416667	2.65627e-20	57184	7.76	13.12	0.757639	2.01942e-06	8.23766e-06
					RPP25	chr15	73036829	73038828	0.538674	0.0665874	1.75946e-71	54913	4.35	2.68	-0.698782	0.0109967	0.0235617
					SCAMP5	chr15	73072954	73074953	0.315789	0.00763359	1.11931e-19	192683	5.36	3.28	-0.708537	0.0041749	0.00990876
					PPCDC	chr15	73100980	73102979	0.523077	0.238095	0.000166258	60490	16.33	9.42	-0.793726	3.19206e-08	1.5901e-07
					COMMD4	chr15	73413427	73415426	0.30597	0.0436893	3.25874e-11	54939	53.85	37.93	-0.505607	1.70895e-11	1.18534e-10
					MAN2C1	chr15	73447995	73449994	0.21978	0	9.878e-06	4123	8.26	8.77	0.0864351	0.622222	0.70205
					PTPN9	chr15	73658681	73660680	0.378205	0.0106383	1.04644e-26	5780	1.77	1.73	-0.0329773	0.934828	0.955399
					SNUPN	chr15	73705502	73707501	0.595238	0.238095	0.00878923	10073	22.7	31.07	0.45283	3.99498e-06	1.55851e-05
					UBE2Q2	chr15	73920855	73922854	0.516393	0.00552486	1.66694e-29	92912	7.31	13.12	0.843824	1.95521e-07	8.88631e-07
					FBXO22	chr15	73981255	73983254	0.325843	0	1.04519e-05	26263	8.51	9.54	0.16483	0.329744	0.41816
					C15orf27	chr15	74137354	74139353	0.282609	0.0151515	1.64183e-12	123591	0.25	0.72	1.52607	0.063767	0.110223
					ETFA	chr15	74390866	74392865	0.258065	0.0104167	1.43118e-13	2108	90.61	72.4	-0.323681	8.1304e-09	4.2796e-08
					ISL2	chr15	74414202	74416201	0.672862	0.160584	1.17648e-51	64843	3.41	5.67	0.733577	0.00246138	0.00613381
					TSPAN3	chr15	75150569	75152568	0.833333	0.0490798	1.74886e-44	10099	146.04	161.03	0.140966	0.000553226	0.00156218
					CHRNA3	chr15	76700378	76702377	0.697318	0.115854	4.23432e-50	1136	0.19	0.12	-0.662965	0.636004	0.71178
					CHRNB4	chr15	76720643	76722642	0.790164	0.0801527	1.10961e-71	1143	0.25	0.01	-4.64386	0.054274	0.09595
					ADAMTS7	chr15	76890829	76892828	0.721713	0.042471	1.41057e-124	11173	7.13	12.35	0.792537	1.67812e-06	6.91689e-06
					MORF4L1	chr15	76950227	76952226	0.641892	0.0559441	3.9042e-28	10933	186.14	165.56	-0.169034	9.32162e-06	3.44548e-05
					CTSH	chr15	77024476	77026475	0.333333	0.00917431	3.62058e-09	1512	18.92	20.93	0.14566	0.197903	0.285254
					RASGRF1	chr15	77169896	77171895	0.886646	0.0145808	2.47445e-303	5923	2.84	4.06	0.515589	0.062426	0.108274
					TMED3	chr15	77388546	77390545	0.302632	0	0.000163792	23423	44.14	49.03	0.151578	0.0411538	0.0757025
					KIAA1024	chr15	77509913	77511912	0.885371	0.0345794	0	23251	3.53	6.74	0.93308	5.06696e-05	0.000168016
					MTHFS	chr15	77976426	77978425	0.253086	0.0181818	4.11154e-05	10588	8.26	12.58	0.606918	0.000130633	0.000407407
					FAH	chr15	78230396	78232395	0.385542	0	2.6398e-08	2184	2.33	4.59	0.978164	0.000519018	0.00147496
					ARNT2	chr15	78481747	78483746	0.786364	0.019337	4.71517e-93	9915	1.64	2.74	0.74048	0.0343344	0.0648711
					FAM108C1	chr15	78772707	78774706	0.297619	0.0105263	1.75888e-12	58489	9.33	8.41	-0.149771	0.37595	0.467577
					KIAA1199	chr15	78856767	78858766	0.265537	0.0110375	6.41162e-23	57214	1.39	2.8	1.01034	0.00532536	0.0123687
					MESDC2	chr15	79069261	79071260	0.277778	0.0540541	0.00407581	23184	34.68	35.49	0.0333087	0.6987	0.766849
					C15orf26	chr15	79211699	79213698	0.429245	0	1.07864e-13	161502	0.13	0.01	-3.70044	0.229704	0.31949
					HOMER2	chr15	81412478	81414477	0.886207	0.243094	4.0525e-47	9455	0.01	0.24	4.58496	0.0716946	0.121257
					C15orf40	chr15	81471363	81473362	0.557823	0.0526316	3.71054e-15	123207	14.12	13.9	-0.0226552	0.860688	0.901275
					BTBD1	chr15	81527111	81529110	0.507692	0.0175439	1.05135e-12	53339	129.33	145.76	0.172538	6.3397e-05	0.000207747
					ZSCAN2	chr15	82943253	82945252	0.387097	0.0171429	4.58299e-18	54993	4.22	6.44	0.609818	0.00623148	0.0142405
					NMB	chr15	83002807	83004806	0.691589	0.0212766	1.49683e-16	4828	8.01	6.62	-0.274971	0.142742	0.215837
					ALPK3	chr15	83158915	83160914	0.803922	0.358209	2.00354e-06	57538	1.32	2.56	0.955606	0.0114269	0.0243695
					ISG20	chr15	86981043	86983042	0.578947	0.0526316	1.12391e-10	3669	1.07	1.13	0.078712	0.874686	0.911767
					ACAN	chr15	87145678	87147677	0.671429	0.0161943	8.33609e-34	176	0.13	0.01	-3.70044	0.229704	0.320809
					HAPLN3	chr15	87239775	87241774	0.324074	0.0733945	2.79793e-06	145864	2.71	4	0.561707	0.0463018	0.0837309
					ABHD2	chr15	87430429	87432428	0.4	0.0535714	9.38438e-06	11057	11.48	13.6	0.244484	0.0878188	0.144688
					PEX11A	chr15	88034963	88036962	0.237288	0.0227273	0.000905738	8800	1.45	1.55	0.0962153	0.821248	0.870299
					MESP1	chr15	88095546	88097545	0.683453	0.246835	3.12799e-14	55897	19.61	10.91	-0.845938	1.53853e-10	9.62394e-10
					MESP2	chr15	88118593	88120592	0.814815	0.224719	4.10373e-15	145873	0.44	0.01	-5.45943	0.00623346	0.0142382
					ANPEP	chr15	88159077	88161076	0.897849	0.0240964	9.0445e-121	290	0.01	0.12	3.58496	0.271458	0.360928
					IDH2	chr15	88446713	88448712	0.433333	0.0183993	1.29922e-54	3418	92.06	34.77	-1.40473	1.65084e-97	4.21216e-96
					SEMA4B	chr15	88543566	88545565	0.475728	0.0093985	1.0705e-56	10509	37.39	24.57	-0.605755	4.03532e-11	2.68116e-10
					TTLL13	chr15	88591768	88593767	0.607843	0.0420168	5.62563e-30	440307	0.19	0.24	0.337035	0.788306	0.841286
					ZNF774	chr15	88694481	88696480	0.495798	0.0895522	8.30126e-09	342132	0.38	0.12	-1.66297	0.153775	0.229757
					IQGAP1	chr15	88730477	88732476	0.555556	0	2.92141e-23	8826	46.16	57.85	0.325674	3.65964e-06	1.43478e-05
					CRTC3	chr15	88872202	88874201	0.627778	0.119221	2.15072e-51	64784	12.74	16.88	0.40595	0.00214126	0.00541777
					BLM	chr15	89059583	89061582	0.352941	0	0.000265247	641	6.37	7.28	0.192645	0.323662	0.412139
					FURIN	chr15	89210889	89212888	0.792308	0.411765	1.95683e-06	5045	36.51	38.95	0.0933317	0.258168	0.348905
					FES	chr15	89226713	89228712	0.908602	0.222102	1.7056e-72	2242	9.84	11.87	0.27059	0.0790082	0.131993
					UNC45A	chr15	89272414	89274413	0.411215	0.0377358	1.9232e-07	55898	32.6	37.99	0.220748	0.0096321	0.0210473
					RCCD1	chr15	89297110	89299109	0.447205	0.129032	3.02397e-10	91433	12.3	11.51	-0.0957705	0.515218	0.604148
					RGMA	chr15	91433438	91435437	0.923684	0.0366541	0	56963	2.02	2.03	0.00712443	0.987724	0.989744
					LYSMD4	chr15	98091150	98093149	0.376923	0.0318182	2.20936e-17	145748	7.25	9.07	0.323122	0.0706366	0.120834
					ALDH1A3	chr15	99235532	99237531	0.237354	0.0297416	1.00629e-28	220	80.65	106.76	0.404625	4.55968e-12	3.40348e-11
					CHSY1	chr15	99609650	99611649	0.258824	0.0345992	1.66029e-26	22856	15.7	18.43	0.231292	0.0598104	0.104413
					TM2D3	chr15	100010118	100012117	0.301994	0.0217391	5.16259e-06	80213	8.32	10.8	0.376376	0.0227442	0.0451075
					RHBDF1	chr16	62592	64591	0.466667	0.00882353	2.83751e-19	64285	10.59	13.6	0.360904	0.0137875	0.0288202
					HBA1	chr16	164679	166678	0.5	0.0422535	7.80513e-07	3039	4.35	0.6	-2.85798	5.7194e-13	5.05813e-12
					LUC7L	chr16	219451	221450	0.696296	0.0621469	4.73983e-34	55692	45.08	82.36	0.869456	0	0
					PDIA2	chr16	271119	273118	0.762712	0.106329	2.04869e-42	64714	0.01	0.42	5.39232	0.00973104	0.0211464
					MRPL28	chr16	360542	362541	0.685083	0.188329	3.80135e-30	10573	29.26	23.02	-0.346042	0.000487986	0.00139123
					NME4	chr16	385193	387192	0.24	0.00334448	7.66953e-07	4833	40.17	48.43	0.269783	0.000396288	0.0011431
					PIGQ	chr16	558005	560004	0.232759	0.0305677	3.89252e-11	9091	4.04	7.87	0.962008	6.60268e-06	2.49501e-05
					WFIKKN1	chr16	619013	621012	0.927885	0.227642	2.16701e-79	117166	0.13	0.01	-3.70044	0.229704	0.319678
					RHOT2	chr16	656134	658133	0.733813	0.122503	4.4101e-48	89941	11.35	9.96	-0.188475	0.223832	0.315648
					LOC339123	chr16	674441	676440	0.5	0.0214623	8.94752e-188	339123	33.48	38.35	0.195927	0.0205464	0.0411797
					FBXL16	chr16	695810	697809	0.645161	0.0371134	7.69113e-132	146330	18.79	17.83	-0.0756584	0.522124	0.610986
					METRN	chr16	703174	705173	0.332317	0.0475531	2.15969e-46	79006	85.13	62.21	-0.452521	2.11404e-14	2.557e-13
					HAGHL	chr16	714959	716958	0.629412	0.156616	1.96473e-79	84264	29.57	25.59	-0.208554	0.0300872	0.0577447
					NARFL	chr16	730999	732998	0.358382	0.0242915	6.16285e-29	64428	8.51	9.07	0.0919434	0.596702	0.679133
					RPUSD1	chr16	778385	780384	0.310421	0.0433673	6.91337e-45	113000	24.72	19.32	-0.355584	0.00101505	0.0027296
					GNG13	chr16	790735	792734	0.546729	0.0356506	4.29242e-57	51764	2.33	0.36	-2.69426	3.76966e-07	1.66691e-06
					TMEM112	chr16	960986	962985	0.570577	0.204786	1.39783e-53	64788	9.08	9.07	-0.00158975	0.98728	0.989438
					SOX8	chr16	969809	971808	0.461538	0.0300889	5.88621e-214	30812	6.75	8.83	0.387526	0.0337948	0.0639792
					C1QTNF8	chr16	1086246	1088245	0.805112	0.121437	8.49371e-213	390664	0.19	0.18	-0.0780025	0.939102	0.957907
					UNKL	chr16	1404702	1406701	0.47973	0.0288582	8.63349e-45	64718	10.15	16.22	0.676294	1.75097e-06	7.19214e-06
					IFT140	chr16	1597302	1599301	0.825397	0.25641	1.62209e-08	9742	1.39	0.89	-0.643208	0.190703	0.276784
					C16orf34	chr16	1666279	1668278	0.416667	0.0289256	3.89036e-53	90861	73.9	73.96	0.00117086	0.98639	0.988686
					MRPS34	chr16	1763142	1765141	0.578723	0.142361	7.0028e-35	65993	67.6	56.36	-0.262352	4.53724e-05	0.000152011
					NUBP2	chr16	1770960	1772959	0.2375	0.0171797	5.02296e-24	10101	124.35	65.43	-0.926382	4.51246e-68	1.0394e-66
					HS3ST6	chr16	1908233	1910232	0.866352	0.0491042	0	64711	0.38	0.48	0.337035	0.685792	0.756538
					NDUFB10	chr16	1947533	1949532	0.361991	0.0139198	4.2481e-121	4716	56.56	24.33	-1.21705	7.27976e-49	1.52596e-47
					TBL3	chr16	1960065	1962064	0.501754	0.0503226	6.70536e-60	10607	46.85	25.35	-0.886063	6.6496e-25	1.05828e-23
					SYNGR3	chr16	1977969	1979968	0.238938	0.0199867	5.62237e-39	9143	1.07	1.25	0.224317	0.642004	0.717421
					SLC9A3R2	chr16	2014930	2016929	0.710227	0.285333	4.84868e-25	9351	88.85	46.52	-0.933521	9.35786e-50	1.9732e-48
					TSC2	chr16	2035991	2037990	0.352239	0.0360206	4.84584e-50	7249	9.71	11.15	0.199501	0.203812	0.292495
					NTHL1	chr16	2037869	2039868	0.445087	0.0464286	4.35308e-38	4913	29.64	23.08	-0.360902	0.000261594	0.000780553
					E4F1	chr16	2211568	2213567	0.652174	0.198113	5.62674e-13	1877	0.13	0.42	1.69188	0.130454	0.201852
					DNASE1L2	chr16	2224469	2226468	0.876513	0.275495	7.28471e-216	1775	0.32	0.95	1.56986	0.0238548	0.047126
					ABCA3	chr16	2330749	2332748	0.813333	0.0767432	0	21	5.86	9.84	0.747758	4.97348e-05	0.000165147
					C16orf59	chr16	2448116	2450115	0.529762	0.03177	1.17759e-51	80178	4.98	5.79	0.217418	0.325582	0.414435
					ATP6V0C	chr16	2501954	2503953	0.401254	0.0242387	2.03488e-75	527	158.02	114.39	-0.466146	9.97884e-27	1.66259e-25
					AMDHD2	chr16	2508428	2510427	0.68593	0.0377651	2.1063e-184	51005	1.83	1.49	-0.296531	0.455622	0.547224
					PDPK1	chr16	2525971	2527970	0.282282	0.0795087	2.46947e-21	5170	2.96	2.98	0.00971515	0.978786	0.982936
					KCTD5	chr16	2670499	2672498	0.3125	0.0238095	9.24721e-05	54442	10.59	10.38	-0.0288961	0.847776	0.891366
					SRRM2	chr16	2740331	2742330	0.284211	0.0222635	7.83839e-29	23524	213.13	399	0.904655	0	0
					FLYWCH1	chr16	2899981	2901980	0.347826	0.019774	1.29639e-22	84256	52.65	81.05	0.622379	0	0
					KREMEN2	chr16	2952218	2954217	0.422619	0.0896991	1.39513e-72	79412	9.14	11.15	0.286778	0.0724034	0.122136
					PAQR4	chr16	2957343	2959342	0.56117	0.0592873	1.93361e-204	124222	67.97	85.35	0.328493	1.46643e-08	7.55103e-08
					CLDN9	chr16	3000207	3002206	0.68932	0.218487	1.63253e-12	9080	0.32	0.66	1.04439	0.177732	0.260701
					IL32	chr16	3053314	3055313	0.86631	0.244253	5.39795e-46	9235	3.97	0.3	-3.7261	7.7276e-15	9.65067e-14
					ZNF200	chr16	3225411	3227410	0.875	0.125	1.52638e-05	7752	5.42	6.38	0.235264	0.262366	0.353939
					ZNF75A	chr16	3293487	3295486	0.75	0.078125	7.39711e-53	7627	4.04	4.17	0.0456921	0.84756	0.891205
					ZNF434	chr16	3391027	3393026	0.340909	0.0188679	1.86743e-11	54925	9.58	7.99	-0.26183	0.124925	0.194696
					ZNF597	chr16	3433492	3435491	0.448029	0.138365	9.04368e-12	146434	0.38	0.72	0.921997	0.207736	0.297017
					CLUAP1	chr16	3497895	3499894	0.793103	0.215686	4.15319e-18	23059	17.91	18.97	0.0829543	0.48316	0.57558
					DNASE1	chr16	3640941	3642940	0.830189	0.221453	4.31402e-37	1773	1.07	1.01	-0.0832555	0.86827	0.907476
					ADCY9	chr16	4106188	4108187	0.225941	0.0170034	7.94094e-64	115	10.4	4.83	-1.10649	5.52234e-09	2.98076e-08
					SRL	chr16	4232083	4234082	0.75	0.44898	0.00109686	6345	0.13	0.18	0.469485	0.740486	0.800105
					GLIS2	chr16	4320226	4322225	0.661017	0.433526	8.4681e-08	84662	64.25	67.39	0.0688381	0.269612	0.361518
					HMOX2	chr16	4464447	4466446	0.301887	0.0296053	1.04301e-18	3163	9.52	11.87	0.318286	0.0408966	0.0753367
					C16orf5	chr16	4528818	4530817	0.22807	0.010989	1.18626e-06	29965	9.02	2.21	-2.02908	1.93511e-17	2.64695e-16
					FAM100A	chr16	4604929	4606928	0.399524	0.0136612	6.51156e-205	124402	2.02	2.39	0.242655	0.48528	0.577331
					MGRN1	chr16	4612854	4614853	0.237838	0.010989	5.60562e-27	23295	8.32	7.4	-0.169058	0.34437	0.433728
					NUDT16L1	chr16	4681717	4683716	0.366577	0.0378619	5.9248e-64	84309	7.69	5.67	-0.439635	0.0250028	0.0491344
					ROGDI	chr16	4792676	4794675	0.258333	0.0294118	1.06099e-45	79641	3.66	3.52	-0.0562682	0.83288	0.878629
					PPL	chr16	4927138	4929137	0.307167	0.0239617	3.50418e-34	5493	36.51	47.77	0.387813	7.25028e-07	3.10926e-06
					ABAT	chr16	8712450	8714449	0.72093	0	5.75876e-07	18	3.28	1.43	-1.19768	0.00052693	0.00149416
					PMM2	chr16	8797193	8799192	0.243323	0.00323625	2.43398e-24	5373	10.4	8.71	-0.255839	0.116955	0.18403
					CARHSP1	chr16	8870365	8872364	0.553279	0.112025	1.3233e-45	23589	59.15	48.61	-0.283125	4.06756e-05	0.000137377
					CIITA	chr16	10876556	10878555	0.714286	0	0.00112278	4261	0.13	0.01	-3.70044	0.229704	0.322393
					MGC24665	chr16	11344812	11346811	0.520548	0.00613497	2.48457e-30	116028	6.49	5.55	-0.225731	0.269826	0.361736
					SNN	chr16	11667802	11669801	0.399504	0.0408982	2.31754e-66	8303	11.54	10.32	-0.1612	0.291214	0.376591
					RSL1D1	chr16	11852944	11854943	0.333333	0.107692	0.000155515	26156	8.32	7.81	-0.091261	0.607094	0.689194
					GSPT1	chr16	11917310	11919309	0.536036	0.035533	2.89657e-48	2935	229.15	207.43	-0.143668	2.6997e-05	9.36265e-05
					MKL2	chr16	14070697	14072696	0.280702	0.0327103	8.00718e-14	57496	16.58	21.59	0.380919	0.00107688	0.00288439
					PARN	chr16	14631541	14633540	0.32243	0.0958904	2.46907e-07	5073	32.41	30.06	-0.108594	0.229356	0.322
					BFAR	chr16	14632297	14634296	0.204545	0	0.0032924	51283	5.49	8.29	0.594566	0.00230604	0.00579856
					RRN3	chr16	15095660	15097659	0.315789	0.0108696	2.60851e-11	54700	84.87	77.06	-0.139272	0.0130921	0.0274717
					C16orf45	chr16	15433826	15435825	0.873563	0.307692	6.10789e-08	89927	13.62	21.83	0.680585	2.42778e-08	1.22223e-07
					MYH11	chr16	15858389	15860388	0.813051	0.0369357	6.01991e-206	4629	0.01	0.18	4.16993	0.139507	0.212459
					C16orf63	chr16	15889949	15891948	0.47619	0.0230769	3.98856e-19	123811	61.48	38.41	-0.678635	7.28858e-21	1.07454e-19
					ABCC6	chr16	16224839	16226838	0.857143	0.0416667	1.51271e-13	368	2.14	3.46	0.693161	0.0255454	0.0500968
					XYLT1	chr16	17472240	17474239	0.647059	0.0857143	4.69015e-11	64131	4.04	4.89	0.275479	0.250932	0.34117
					NOMO2	chr16	18480936	18482935	0.677419	0.11215	4.85292e-17	283820	0.01	0.12	3.58496	0.271458	0.360086
					TMC7	chr16	18900831	18902830	0.590164	0	2.20821e-09	79905	0.95	1.55	0.706269	0.127653	0.19836
					MGC16824	chr16	19472541	19474540	0.531792	0.0740741	4.59861e-06	57020	5.11	3.1	-0.721055	0.00457856	0.0107911
					GPRC5B	chr16	19803653	19805652	0.56129	0.0383598	2.45158e-81	51704	2.59	1.67	-0.633104	0.0735244	0.123733
					METTL9	chr16	21516357	21518356	0.275862	0.0357143	3.47035e-06	51108	115.77	80.46	-0.524918	1.72738e-24	2.7247e-23
					EEF2K	chr16	22123093	22125092	0.244275	0.0434783	9.1803e-06	29904	30.33	25.94	-0.225567	0.0181625	0.0369807
					CDR2	chr16	22293440	22295439	0.317757	0.0138889	2.0952e-12	1039	4.04	7.57	0.905938	2.61412e-05	9.09026e-05
					USP31	chr16	23068093	23070092	0.219512	0.0160514	7.0295e-18	57478	7.57	12.52	0.725869	7.69144e-06	2.87357e-05
					SCNN1G	chr16	23099541	23101540	0.235955	0.0190736	5.851e-11	6340	0.19	0.3	0.658963	0.564164	0.649117
					SCNN1B	chr16	23219092	23221091	0.742424	0	3.13639e-16	6338	0.01	0.18	4.16993	0.139507	0.211891
					COG7	chr16	23371992	23373991	0.405405	0.0294118	2.08783e-05	91949	0.25	0.6	1.26303	0.146216	0.220503
					GGA2	chr16	23429310	23431309	0.453608	0.0304569	6.40045e-19	23062	14.76	14.85	0.00877021	0.944864	0.961507
					DCTN5	chr16	23558308	23560307	0.278846	0.0526316	1.50077e-06	84516	19.17	19.2	0.00225597	0.982742	0.985933
					PALB2	chr16	23560180	23562179	0.396694	0	1.29253e-08	79728	10.53	13.6	0.369101	0.0118068	0.0251045
					PLK1	chr16	23595702	23597701	0.319277	0.0175439	1.0358e-11	5347	70.43	42.11	-0.742027	2.01772e-27	3.40973e-26
					JMJD5	chr16	27120317	27122316	0.513761	0	2.35792e-05	79831	0.76	1.19	0.64689	0.2166	0.306483
					NSMCE1	chr16	27187615	27189614	0.288136	0.00833333	5.76779e-11	197370	4.29	2.27	-0.918285	0.00135391	0.00355802
					IL21R	chr16	27319224	27321223	0.724638	0.0327869	1.29192e-17	50615	0.69	0.01	-6.10852	0.000348	0.00101389
					GTF3C1	chr16	27468753	27470752	0.54717	0.148148	0.000685302	2975	20.3	20.76	0.0323267	0.777504	0.832132
					LOC112869	chr16	28470758	28472757	0.460396	0.0608696	5.54666e-15	112869	2.96	4.35	0.555418	0.0388528	0.0719448
					CD19	chr16	28848761	28850760	0.735849	0.380952	0.000751622	930	0.44	0.01	-5.45943	0.00623346	0.0142428
					SPN	chr16	29580081	29582080	0.826923	0.39604	1.77459e-12	6693	3.59	6.14	0.774255	0.00097465	0.00262841
					QPRT	chr16	29595942	29597941	0.785714	0.546667	0.00210933	23475	0.25	0.01	-4.64386	0.054274	0.0959381
					MVP	chr16	29737288	29739287	0.738095	0.112583	1.52139e-27	9961	56.88	32.09	-0.825798	1.10633e-26	1.84112e-25
					CDIPT	chr16	29782080	29784079	0.402116	0.149805	6.42025e-12	10423	30.58	36.02	0.23621	0.00715202	0.0161136
					SEZ6L2	chr16	29818075	29820074	0.685714	0.059761	1.039e-16	26470	37.01	28.57	-0.373414	2.46752e-05	8.6142e-05
					LOC124446	chr16	29878852	29880851	0.538776	0.145	1.38662e-18	124446	26.04	17.77	-0.551286	4.18368e-07	1.84139e-06
					ALDOA	chr16	29981101	29983100	0.477064	0.0862069	1.38473e-07	226	834.42	273.1	-1.61134	0	0
					PPP4C	chr16	29992885	29994884	0.6	0.0205656	1.1556e-60	5531	83.8	62.15	-0.431196	4.03504e-13	3.75793e-12
					YPEL3	chr16	30015023	30017022	0.653097	0.0393918	3.7559e-190	83719	9.27	8.95	-0.0506817	0.758722	0.81473
					GDPD3	chr16	30032380	30034379	0.832168	0.207171	6.208e-35	79153	1.95	2.8	0.521953	0.11942	0.187536
					CD2BP2	chr16	30274129	30276128	0.255725	0.0179641	1.13567e-24	10421	36.32	37.1	0.030655	0.715336	0.781246
					SEPT1	chr16	30301673	30303672	0.767442	0.05	8.07684e-12	1731	14.57	8.35	-0.803153	1.32095e-07	6.13109e-07
					ZNF785	chr16	30504512	30506511	0.933333	0.434783	1.99291e-41	146540	0.01	0.18	4.16993	0.139507	0.211823
					MGC3121	chr16	30567742	30569741	0.655977	0.0409449	1.68559e-100	78994	18.35	18.55	0.0156391	0.895984	0.92852
					LOC90835	chr16	30681044	30683043	0.495798	0.0232558	3.64756e-15	90835	2.4	3.46	0.527738	0.0779902	0.13043
					BCL7C	chr16	30812901	30814900	0.266344	0.0120265	9.19654e-62	9274	20.05	11.15	-0.846559	9.21594e-11	5.94539e-10
					MGC13024	chr16	30865916	30867915	0.607843	0.174825	1.04594e-26	93129	11.85	6.5	-0.866375	3.75682e-07	1.66175e-06
					HSD3B7	chr16	30902033	30904032	0.807143	0.166234	2.21842e-64	80270	4.35	2.39	-0.864005	0.0021379	0.00541023
					STX1B2	chr16	30929277	30931276	0.729927	0.0666667	2.72267e-42	112755	0.82	0.66	-0.313158	0.58966	0.672302
					VKORC1	chr16	31013778	31015777	0.611722	0.0441558	1.83251e-61	79001	146.29	107.06	-0.450412	1.89953e-23	2.928e-22
					BCKDK	chr16	31025249	31027248	0.736264	0.0859729	2.62609e-30	10295	29.19	23.44	-0.316502	0.00134102	0.00352611
					MYST1	chr16	31034488	31036487	0.3125	0.0423977	6.60085e-28	84148	15.51	9.9	-0.647698	6.40062e-06	2.4251e-05
					PRSS8	chr16	31054653	31056652	0.532258	0	0.00556041	5652	27.37	15.21	-0.847575	3.44364e-14	4.08182e-13
					ITGAX	chr16	31272010	31274009	0.608696	0.284091	0.000377763	3687	0.63	0.89	0.498454	0.402318	0.494358
					TGFB1I1	chr16	31388985	31390984	0.722222	0.253731	4.53864e-07	7041	3.03	5.01	0.725493	0.00480616	0.0112976
					SHCBP1	chr16	45212786	45214785	0.543478	0.0454545	4.32668e-05	79801	18.6	17.42	-0.094558	0.424314	0.516784
					GPT2	chr16	45473809	45475808	0.336538	0.0128866	4.91859e-30	84706	59.52	49.14	-0.276477	5.70494e-05	0.000188161
					DNAJA2	chr16	45565127	45567126	0.382716	0.0344828	5.64048e-08	10294	45.21	49.03	0.117023	0.11305	0.178737
					NETO2	chr16	45735410	45737409	0.813665	0.00588235	1.20136e-78	81831	6.62	12.41	0.9066	7.59104e-08	3.64349e-07
					PHKB	chr16	46050739	46052738	0.339286	0	0.00793999	5257	19.36	20.4	0.0754902	0.50714	0.59625
					LONPL	chr16	46833712	46835711	0.676471	0	7.82635e-17	83752	7.95	4.53	-0.811444	8.80908e-05	0.000282734
					N4BP1	chr16	47201622	47203621	0.53125	0.131579	5.15224e-05	9683	6.81	7.4	0.11987	0.533204	0.620681
					ZNF423	chr16	48418420	48420419	0.810345	0.0328947	8.03461e-60	23090	0.13	0.24	0.884523	0.500148	0.590227
					FLJ20718	chr16	48655382	48657381	0.369863	0.0357143	0.00023685	55027	0.32	0.24	-0.415037	0.686418	0.755762
					IRX3	chr16	52877880	52879879	0.544218	0.0247875	1.90738e-136	79191	0.76	0.89	0.227806	0.676474	0.748233
					IRX5	chr16	53520612	53522611	0.627713	0.014624	1.92535e-218	10265	0.44	0.72	0.710493	0.320432	0.408685
					IRX6	chr16	53913972	53915971	0.748166	0.0611814	1.78906e-108	79190	0.01	0.12	3.58496	0.271458	0.356065
					NUDT21	chr16	55042763	55044762	0.413333	0	4.502e-09	11051	88.85	98.17	0.14391	0.00593442	0.013645
					MT1F	chr16	55247356	55249355	0.326087	0.0196078	1.00103e-14	4494	9.08	5.84	-0.636724	0.000693744	0.0019238
					SLC12A3	chr16	55454643	55456642	0.54717	0.262774	1.03251e-06	6559	0.19	0.12	-0.662965	0.636004	0.712116
					HERPUD1	chr16	55521249	55523248	0.697842	0.413333	7.21326e-05	9709	50.57	54.21	0.100277	0.151174	0.226658
					ARL2BP	chr16	55834539	55836538	0.483516	0.222222	6.07346e-07	23568	21.75	21.83	0.00529673	0.964838	0.972709
					CX3CL1	chr16	55961915	55963914	0.754386	0.219512	5.55675e-17	6376	0.69	1.13	0.711655	0.198575	0.28599
					MGC10992	chr16	56127979	56129978	0.461929	0.0626959	9.9397e-27	92922	2.9	1.25	-1.21412	0.000996204	0.00268348
					CCDC135	chr16	56284227	56286226	0.785714	0.356164	1.18531e-06	84229	0.44	0.48	0.125531	0.892126	0.925399
					KIFC3	chr16	56393941	56395940	0.323899	0.0816327	6.78281e-27	3801	12.11	21.17	0.805822	1.90883e-10	1.18103e-09
					GTL3	chr16	56720798	56722797	0.454545	0.0378378	2.61946e-23	29105	39.16	37.93	-0.0460414	0.572392	0.656194
					NDRG4	chr16	57053118	57055117	0.926678	0.0460861	0	65009	8.76	9.42	0.104796	0.53524	0.622236
					SETD6	chr16	57104928	57106927	0.273632	0.0135501	5.64918e-22	79918	15.13	24.21	0.678191	4.6835e-09	2.54442e-08
					GOT2	chr16	57325748	57327747	0.423077	0	1.25542e-11	2806	95.21	49.2	-0.952455	5.8829e-55	1.27451e-53
					TK2	chr16	65141817	65143816	0.593939	0.14	1.28869e-08	7084	24.78	32.5	0.391264	3.79138e-05	0.000128814
					CMTM1	chr16	65155795	65157794	0.805195	0.433333	5.88307e-08	113540	2.14	1.73	-0.306839	0.396458	0.488339
					CMTM2	chr16	65168852	65170851	0.765799	0.338558	1.30263e-25	146225	0.01	0.24	4.58496	0.0716946	0.121286
					CMTM3	chr16	65193714	65195713	0.625	0.0307692	1.6785e-23	123920	24.84	21.29	-0.222489	0.0346116	0.0653254
					DYNC1LI2	chr16	65343027	65345026	0.285714	0.0114943	7.10911e-10	1783	64.44	98.35	0.609969	1.61537e-12	1.29925e-11
					PDP2	chr16	65469937	65471936	0.443114	0.0689655	1.12876e-10	57546	2.14	1.97	-0.119415	0.725212	0.789363
					RRAD	chr16	65516921	65518920	0.80303	0.00943396	6.7736e-42	6236	10.85	16.94	0.642739	2.96878e-06	1.17954e-05
					CBFB	chr16	65618551	65620550	0.368421	0.0226244	5.09949e-25	865	40.1	49.8	0.312544	3.65454e-05	0.000124373
					NOL3	chr16	65763371	65765370	0.666667	0.0745763	1.89213e-30	8996	48.55	44.37	-0.129887	0.079845	0.133234
					ELMO3	chr16	65788529	65790528	0.419753	0.0200573	3.07237e-31	79767	68.67	60.18	-0.190396	0.00251382	0.00624915
					HSPC171	chr16	65816517	65818516	0.222222	0.0108303	7.18957e-16	29100	20.05	23.74	0.243718	0.0247174	0.0486408
					LRRC29	chr16	65818223	65820222	0.406504	0.0361446	1.5443e-10	26231	0.19	0.12	-0.662965	0.636004	0.712565
					FHOD1	chr16	65838927	65840926	0.361111	0	9.46244e-15	29109	30.71	43.9	0.515512	6.76494e-10	3.98274e-09
					ZDHHC1	chr16	66007879	66009878	0.376068	0.0469012	2.84203e-20	29800	3.28	3.82	0.219877	0.418986	0.510952
					ATP6V0D1	chr16	66072591	66074590	0.416058	0.0301003	2.12119e-32	9114	16.58	11.03	-0.588011	1.88069e-05	6.68877e-05
					ACD	chr16	66252220	66254219	0.716216	0.0880936	3.84065e-111	65057	6.43	5.43	-0.243867	0.238888	0.326795
					C16orf48	chr16	66258130	66260129	0.70625	0.0651965	4.57993e-117	84080	2.84	4.17	0.554156	0.042407	0.077636
					RANBP10	chr16	66398057	66400056	0.333333	0.126761	5.99629e-05	57610	1.32	1.01	-0.386183	0.415364	0.506926
					UNQ2446	chr16	66474282	66476281	0.78	0.0882353	5.7069e-15	123904	0.38	0.66	0.796467	0.288532	0.373633
					CTRL	chr16	66523267	66525266	0.883929	0.270386	1.88881e-28	1506	0.88	0.95	0.110424	0.839786	0.884667
					PSMB10	chr16	66528255	66530254	0.25	0.0434783	5.82861e-05	5699	18.54	11.75	-0.65798	5.65316e-07	2.45471e-06
					SLC12A4	chr16	66560027	66562026	0.700389	0.0757946	3.22691e-87	6560	14.63	12.11	-0.272731	0.0487792	0.0876644
					PRMT7	chr16	66900446	66902445	0.266667	0.00700935	4.61139e-26	54496	27.81	23.44	-0.246631	0.0136685	0.0285923
					CDH3	chr16	67234277	67236276	0.720859	0.171103	1.72321e-42	1001	38.02	38.53	0.0192237	0.816444	0.866177
					CDH1	chr16	67326696	67328695	0.426573	0.0641892	4.45639e-19	999	27.62	35.84	0.375857	3.06272e-05	0.000105291
					TMCO7	chr16	67433010	67435009	0.455128	0.2	0.000548998	79613	1.26	1.49	0.241889	0.584396	0.667747
					VPS4A	chr16	67900788	67902787	0.575269	0.0247934	4.16688e-58	27183	66.33	56.84	-0.222755	0.00054524	0.00154147
					NIP7	chr16	67929047	67931046	0.295533	0.0104987	4.54447e-43	51388	32.98	34.53	0.0662589	0.446028	0.538248
					CYB5B	chr16	68013999	68015998	0.772222	0	0.000202551	80777	1063.88	650.15	-0.710491	0	0
					EXOSC6	chr16	68843335	68845334	0.598485	0.0447761	2.03626e-24	118460	22.95	19.26	-0.252886	0.021811	0.0434143
					AARS	chr16	68880914	68882913	0.413408	0.0119048	3.58032e-14	16	68.48	79.56	0.216361	0.000236622	0.000708868
					DDX19B	chr16	68888573	68890572	0.415385	0.116279	4.04447e-05	11269	73.14	38.35	-0.931434	3.89906e-41	7.66438e-40
					LOC92154	chr16	69277456	69279455	0.634538	0.155141	1.41145e-91	92154	10.15	7.51	-0.434595	0.0111908	0.0239344
					VAC14	chr16	69392563	69394562	0.282828	0	3.2295e-05	55697	10.53	9.01	-0.224906	0.163537	0.242709
					CALB2	chr16	69948127	69950126	0.384615	0.0184426	2.76696e-25	794	6.87	7.75	0.173886	0.355158	0.445853
					DHODH	chr16	70598144	70600143	0.631579	0	3.1719e-12	1723	12.04	10.02	-0.264953	0.0817296	0.135805
					ATBF1	chr16	71639776	71641775	0.311828	0.0216216	6.2422e-20	463	13.37	23.5	0.813661	1.33595e-11	9.38072e-11
					RFWD3	chr16	73258281	73260280	0.543796	0.0169492	5.39285e-28	55159	54.54	56.36	0.0473569	0.486614	0.578628
					FA2H	chr16	73366223	73368222	0.257143	0.0229885	5.61996e-15	79152	10.03	5.84	-0.780281	2.04276e-05	7.22182e-05
					BCAR1	chr16	73843005	73845004	0.740741	0.346774	2.27317e-11	9564	9.9	12.41	0.326003	0.032541	0.0619107
					CFDP1	chr16	74024889	74026888	0.794872	0.145455	2.95937e-16	10428	11.35	8.41	-0.432515	0.00747542	0.0167519
					LOC124491	chr16	74056086	74058085	0.40678	0.0336352	2.54508e-28	124491	6.49	3.82	-0.764646	0.000722102	0.00199427
					CHST6	chr16	74086428	74088427	0.670157	0.0829876	1.32588e-39	4166	9.9	11.87	0.26182	0.0892468	0.146735
					CHST5	chr16	74126570	74128569	0.694656	0.4375	1.15735e-05	23563	0.19	0.18	-0.0780025	0.939102	0.958251
					ADAT1	chr16	74214656	74216655	0.505618	0.0333333	6.82212e-11	23536	0.19	0.18	-0.0780025	0.939102	0.958182
					WWOX	chr16	76689052	76691051	0.301653	0	1.69984e-12	51741	0.63	1.19	0.917538	0.0984764	0.159729
					CENPN	chr16	79595604	79597603	0.303191	0.0857143	0.00656602	55839	79.01	81.29	0.0410426	0.467368	0.559346
					CMIP	chr16	80084455	80086454	0.63964	0.33	7.084e-15	80790	52.34	51.53	-0.0225013	0.74879	0.80516
					HSBP1	chr16	82397094	82399093	0.541667	0.0273973	4.61959e-16	3281	477.33	265.28	-0.847471	3.19644e-220	9.30898e-219
					OSGIN1	chr16	82542328	82544327	0.362745	0.0746269	1.82269e-05	29948	5.23	2.27	-1.20412	9.66474e-06	3.56304e-05
					MBTPS1	chr16	82708019	82710018	0.245455	0.0165138	1.6508e-33	8720	81.53	96.86	0.24857	3.61752e-06	1.41866e-05
					HSDL1	chr16	82736266	82738265	0.421986	0.0071599	6.99021e-51	83693	12.17	9.84	-0.306599	0.0448792	0.0815631
					WFDC1	chr16	82883902	82885901	0.745455	0.0769231	1.69528e-39	58189	0.01	0.24	4.58496	0.0716946	0.12232
					KIAA1609	chr16	83095795	83097794	0.27572	0.0513834	1.6405e-28	57707	30.01	31.25	0.0584129	0.524332	0.613065
					C16orf44	chr16	83237632	83239631	0.256954	0.0117574	4.18744e-81	79786	1.32	1.97	0.577658	0.156886	0.234037
					CRISPLD2	chr16	83409113	83411112	0.661939	0.11126	1.84091e-85	83716	1.01	0.3	-1.75132	0.0117958	0.0250849
					ZDHHC7	chr16	83602643	83604642	0.472973	0.0336842	3.2784e-44	55625	18.98	18.37	-0.0471284	0.685958	0.756486
					FAM92B	chr16	83703616	83705615	0.844	0.259104	8.25377e-61	339145	0.32	0.01	-5	0.0263818	0.0514742
					Pfs2	chr16	84280082	84282081	0.555556	0.0372671	8.82372e-141	51659	29.01	15.21	-0.93153	2.80016e-17	3.81918e-16
					COX4NB	chr16	84390602	84392601	0.4	0.0280224	1.09823e-51	10328	62.3	58.69	-0.0861175	0.18464	0.269056
					FOXF1	chr16	85099634	85101633	0.557055	0.00786576	1.06132e-263	2294	1.95	2.5	0.358454	0.298392	0.385242
					MTHFSD	chr16	85146343	85148342	0.375691	0.0140533	2.51561e-100	64779	5.04	6.8	0.432111	0.040177	0.0741071
					FOXL1	chr16	85167616	85169615	0.498667	0.0816733	3.53517e-61	2300	2.65	2.5	-0.0840643	0.796884	0.848529
					ZCCHC14	chr16	86082962	86084961	0.284832	0.0317704	2.64049e-187	23174	20.62	31.37	0.605341	1.63104e-09	9.23885e-09
					KLHDC4	chr16	86357044	86359043	0.226691	0.00397614	7.08061e-55	54758	34.3	18.61	-0.882131	1.57145e-18	2.21782e-17
					ZFPM1	chr16	87045515	87047514	0.259494	0.0113159	1.21884e-161	161882	10.53	9.6	-0.133399	0.40316	0.495007
					NHN1	chr16	87162345	87164344	0.398034	0.0758197	4.77321e-59	124245	18.73	22.54	0.267137	0.0165826	0.0340615
					CYBA	chr16	87244959	87246958	0.438742	0.229537	3.25536e-23	1535	129.52	89.82	-0.528066	1.79295e-27	3.0335e-26
					SNAI3	chr16	87280384	87282383	0.245802	0.0378619	1.09571e-42	333929	0.76	1.13	0.572251	0.27967	0.364081
					APRT	chr16	87405844	87407843	0.31155	0.0190455	1.35623e-126	353	54.04	37.22	-0.53795	9.70638e-13	8.1529e-12
					TRAPPC2L	chr16	87449009	87451008	0.389262	0.0244845	1.01657e-64	51693	137.71	69.24	-0.991956	4.65394e-84	1.14432e-82
					CBFA2T3	chr16	87570903	87572902	0.714815	0.175568	1.17009e-118	863	12.11	11.63	-0.0583478	0.69184	0.76073
					CDH15	chr16	87763664	87765663	0.666667	0.0205339	1.16777e-137	1013	4.6	3.46	-0.410862	0.103885	0.167223
					C16orf55	chr16	88249711	88251710	0.320988	0.025989	1.2895e-98	124045	0.44	0.42	-0.0671142	0.912706	0.940978
					MGC26885	chr16	88295601	88297600	0.250464	0.0346021	1.01072e-54	124044	31.65	21.11	-0.584279	4.07366e-09	2.23102e-08
					FANCA	chr16	88410567	88412566	0.426641	0.0620023	4.339e-80	2175	64.7	59.88	-0.111691	0.0813758	0.135249
					FLJ20186	chr16	88540684	88542683	0.528376	0.0591133	3.49452e-127	54849	62.74	80.87	0.366219	9.88484e-10	5.72234e-09
					RPH3AL	chr17	202577	204576	0.707071	0.175439	1.74553e-25	9501	5.17	2.45	-1.07738	5.76586e-05	0.000189862
					GEMIN4	chr17	602252	604251	0.474576	0.020025	1.58827e-73	50628	90.11	37.16	-1.27794	8.60822e-83	2.09846e-81
					NXN	chr17	829761	831760	0.323651	0.0293742	6.53292e-34	64359	10.85	9.6	-0.176589	0.266622	0.358388
[truncated: 9,394 more rows]

## Sheet: Table S6
Table S6. Functional gene categories for 372 significantly upregulated genes in DKO cells.
Functional category	Term	Number of involved genes	Percentage of involved genes	P values	Fold Enrichment	Gene symbol
KEGG PATHWAY	hsa04010:MAPK signaling pathway	11	3.25444	0.0201178	2.27711	FGF19, FGFR1, DUSP2, NTF3, FGF17, CACNB1, FGF11, CACNB2, MAPK11, MAPKAPK2, CACNA1B
KEGG PATHWAY	hsa05414:Dilated cardiomyopathy	6	1.77515	0.0238581	3.60468	ADCY2, ADCY6, ITGA7, CACNB1, CACNB2, TPM4
KEGG PATHWAY	hsa04020:Calcium signaling pathway	8	2.36686	0.0372909	2.51235	ADCY2, TACR2, GRIN2C, TACR1, ATP2A1, CALML6, CACNA1B, ITPR2
KEGG PATHWAY	hsa04630:Jak-STAT signaling pathway	7	2.07101	0.0582144	2.49614	LIF, TYK2, TSLP, IL12RB1, EPOR, SOCS4, STAT1
KEGG PATHWAY	hsa04912:GnRH signaling pathway	5	1.47929	0.0977232	2.81999	ADCY2, ADCY6, MAPK11, CALML6, ITPR2
GO BP	GO:0007229~integrin-mediated signaling pathway	9	2.66272	5.33656e-05	6.7155	LAT, LAMA5, PRAM1, ITGA7, ADAMTS10, NEDD9, ADAM8, DST, CEACAM1
GO BP	GO:0060271~cilium morphogenesis	6	1.77515	0.000372093	9.49667	BBS1, BBS2, LAMA5, PCNT, BBS10, TTLL3
GO BP	GO:0007264~small GTPase mediated signal transduction	16	4.73373	0.000773614	2.74002	RALGPS1, IQGAP3, RGL3, MAPK11, GEM, MAPKAPK2, LAT, DOK3, ULK1, APOE, RHOBTB1, RAB15, EPOR, RIT1, SHC2, BCAR3
GO BP	GO:0042384~cilium assembly	5	1.47929	0.00184544	9.32708	BBS1, LAMA5, PCNT, BBS10, TTLL3
GO BP	GO:0051969~regulation of transmission of nerve impulse	10	2.95858	0.00203228	3.55317	TF, STX1A, NTF3, APOE, GRIN2C, TACR1, DRD4, MAP1B, NLGN3, CALB1
GO MF	GO:0016769~transferase activity, transferring nitrogenous groups	5	1.47929	0.00240957	8.69009	AADAT, GATM, GFPT1, AMT, GPT
GO BP	GO:0048858~cell projection morphogenesis	13	3.84615	0.00260061	2.77148	NTF3, PCNT, MAP1B, BBS10, TTLL3, BBS1, BBS2, UNC5B, LAMA5, ULK1, OPHN1, ROBO3, DST
GO BP	GO:0031644~regulation of neurological system process	10	2.95858	0.00266689	3.41383	TF, STX1A, NTF3, APOE, GRIN2C, TACR1, DRD4, MAP1B, NLGN3, CALB1
GO BP	GO:0000902~cell morphogenesis	16	4.73373	0.00349874	2.34749	NTF3, PCNT, MAP1B, BRSK2, BBS10, TTLL3, BBS1, BBS2, ANK1, UNC5B, LAMA5, ULK1, OPHN1, ROBO3, LAMB1, DST
GO BP	GO:0032990~cell part morphogenesis	13	3.84615	0.00374184	2.65239	NTF3, PCNT, MAP1B, BBS10, TTLL3, BBS1, BBS2, UNC5B, LAMA5, ULK1, OPHN1, ROBO3, DST
GO BP	GO:0009612~response to mechanical stimulus	6	1.77515	0.0041973	5.59625	TXNIP, TACR1, MAP1B, COL1A1, STAT1, CHRNA10
GO BP	GO:0050804~regulation of synaptic transmission	9	2.66272	0.00453831	3.45651	STX1A, NTF3, APOE, GRIN2C, TACR1, DRD4, MAP1B, NLGN3, CALB1
GO BP	GO:0030030~cell projection organization	16	4.73373	0.00474901	2.27094	FGFR1, NTF3, PCNT, MAP1B, BBS10, TTLL3, BBS1, BBS2, UNC5B, TSC1, ULK1, LAMA5, OPHN1, ROBO3, LAMB1, DST
GO BP	GO:0030031~cell projection assembly	7	2.07101	0.00503488	4.40508	BBS1, BBS2, LAMA5, PCNT, OPHN1, BBS10, TTLL3
GO BP	GO:0007242~intracellular signaling cascade	38	11.2426	0.00506486	1.58026	FGFR1, RALGPS1, ADCY2, TACR1, ADCY6, DRD4, IQGAP3, RGL3, CUZD1, MAPKAPK2, CALCOCO1, TLR9, APOE, LTB4R, RHOBTB1, SHC2, ZFP36, MAGI3, SGK2, MAPK11, SOCS4, GEM, STAT1, SHANK2, TYK2, LAT, DUSP2, DOK3, ULK1, MED17, RGS6, RAB15, RIT1, EPOR, APBB3, GNB3, PLA2G4C, BCAR3
GO BP	GO:0050808~synapse organization	6	1.77515	0.00605408	5.13754	TSC1, SPOCK2, DNER, MAP1B, CACNB2, NLGN3
GO BP	GO:0015674~di-, tri-valent inorganic cation transport	10	2.95858	0.00663065	2.96771	TF, ATP2C2, CATSPER2, ATP2A1, CACNB1, CACNB2, CHRNA10, SFXN5, CACNA1B, ITPR2
GO MF	GO:0008483~transaminase activity	4	1.18343	0.00710112	9.93154	AADAT, GFPT1, AMT, GPT
GO BP	GO:0032989~cellular component morphogenesis	16	4.73373	0.00932245	2.10505	NTF3, PCNT, MAP1B, BRSK2, BBS10, TTLL3, BBS1, BBS2, ANK1, UNC5B, LAMA5, ULK1, OPHN1, ROBO3, LAMB1, DST
GO MF	GO:0046873~metal ion transmembrane transporter activity	14	4.14201	0.0104497	2.22551	TF, KCND1, CACNB1, CACNB2, ITPR2, ATP2C2, ACCN3, CATSPER2, GRIN2C, ATP2A1, KCTD13, CHRNA10, SCNN1D, CACNA1B
GO BP	GO:0009725~response to hormone stimulus	15	4.43787	0.0109744	2.13481	TXNIP, ADCY2, GATM, TACR1, ADCY6, MAP1B, PDE3B, CUZD1, STAT1, TSC1, LCAT, ARSA, GNB3, COL1A1, MB
GO BP	GO:0009719~response to endogenous stimulus	16	4.73373	0.011014	2.06347	TXNIP, ADCY2, GATM, TACR1, ADCY6, DRD4, MAP1B, PDE3B, CUZD1, STAT1, TSC1, LCAT, ARSA, COL1A1, GNB3, MB
GO BP	GO:0007265~Ras protein signal transduction	7	2.07101	0.0152182	3.48211	LAT, DOK3, ULK1, APOE, MAPK11, MAPKAPK2, SHC2
GO BP	GO:0030001~metal ion transport	17	5.02959	0.0167597	1.90954	SLC5A3, TF, KCND1, SLC5A1, CACNB1, CACNB2, SFXN5, ITPR2, ATP2C2, ACCN3, CATSPER2, TSC1, ATP2A1, KCTD13, CHRNA10, SCNN1D, CACNA1B
GO BP	GO:0010035~response to inorganic substance	10	2.95858	0.0168186	2.54789	TXNIP, GATM, APOE, LCAT, AS3MT, MAP1B, COL1A1, STAT1, AQP3, MB
GO BP	GO:0019226~transmission of nerve impulse	14	4.14201	0.0169607	2.08927	STX1A, NTF3, DRD4, GRIK5, CACNB2, NLGN3, TSC1, GRIN2C, APOE, SNPH, AKAP5, CNTNAP2, CHRNA10, CACNA1B
GO MF	GO:0005262~calcium channel activity	6	1.77515	0.0175199	3.96004	CATSPER2, CACNB1, CACNB2, CHRNA10, CACNA1B, ITPR2
GO BP	GO:0006816~calcium ion transport	8	2.36686	0.0191123	2.94263	ATP2C2, CATSPER2, ATP2A1, CACNB1, CACNB2, CHRNA10, CACNA1B, ITPR2
GO MF	GO:0015085~calcium ion transmembrane transporter activity	3	0.887574	0.021142	13.0351	ATP2C2, ATP2A1, ITPR2
GO BP	GO:0007267~cell-cell signaling	20	5.91716	0.0213457	1.74106	GAL3ST4, STX1A, BST2, NTF3, FGF17, DRD4, FGF11, GRIK5, CACNB2, NLGN3, AMH, APOE, GRIN2C, SNPH, GPR56, AKAP5, CHRNA10, FGFBP1, SMPD3, CACNA1B
GO BP	GO:0007268~synaptic transmission	12	3.5503	0.0279747	2.10329	STX1A, NTF3, APOE, GRIN2C, SNPH, DRD4, AKAP5, GRIK5, CACNB2, NLGN3, CHRNA10, CACNA1B
GO BP	GO:0051705~behavioral interaction between organisms	4	1.18343	0.0286453	5.96933	PPP1R1B, TACR1, DRD4, NLGN3
GO BP	GO:0001578~microtubule bundle formation	3	0.887574	0.0323066	10.4463	BBS2, MAP1B, TTLL3
GO MF	GO:0008092~cytoskeletal protein binding	17	5.02959	0.0325468	1.75871	OBSCN, GABARAPL1, STX1A, SPTBN5, MYH3, MAP1B, BCL2L11, TPM4, TTLL3, PPP1R9A, SYNE1, ANK1, APOE, PACSIN2, OPHN1, DST, SPTB
GO MF	GO:0008083~growth factor activity	8	2.36686	0.0349653	2.59084	LIF, FGF19, AMH, NTF3, INHBE, FGF17, FGF11, BMP8A
GO BP	GO:0006812~cation transport	18	5.32544	0.0359445	1.70013	SLC5A3, TF, KCND1, SLC5A1, CACNB1, CACNB2, SFXN5, MON2, ITPR2, ATP2C2, ACCN3, CATSPER2, TSC1, ATP2A1, KCTD13, CHRNA10, SCNN1D, CACNA1B
GO MF	GO:0022836~gated channel activity	12	3.5503	0.03606	2.01834	ACCN3, KCND1, CATSPER2, GRIN2C, GRIK5, CACNB1, CACNB2, KCTD13, CHRNA10, SCNN1D, CACNA1B, ITPR2
GO BP	GO:0009894~regulation of catabolic process	6	1.77515	0.0365493	3.26448	ULK1, APOE, GRIN2C, PDE3B, ARNTL, MDM4
GO BP	GO:0006979~response to oxidative stress	8	2.36686	0.0378191	2.54789	TXNIP, SGK2, GATM, APOE, COL1A1, STAT1, ETV5, MB
GO MF	GO:0015082~di-, tri-valent inorganic cation transmembrane transporter activity	4	1.18343	0.0379939	5.34775	TF, ATP2C2, ATP2A1, ITPR2
GO MF	GO:0005261~cation channel activity	11	3.25444	0.0385967	2.08562	ACCN3, KCND1, CATSPER2, GRIN2C, CACNB1, CACNB2, KCTD13, CHRNA10, SCNN1D, CACNA1B, ITPR2
GO BP	GO:0031589~cell-substrate adhesion	6	1.77515	0.0394044	3.19786	TSC1, LAMA5, ITGA7, CUZD1, LAMB1, BCL2L11
GO BP	GO:0007010~cytoskeleton organization	15	4.43787	0.0399956	1.79696	SPTBN5, PCNT, MAP1B, NEDD9, TTLL3, BBS1, BBS2, PPP1R9A, ANK1, LAMA5, APOE, PACSIN2, OPHN1, MICAL1, DST
GO BP	GO:0000904~cell morphogenesis involved in differentiation	10	2.95858	0.0442046	2.14064	BBS1, UNC5B, NTF3, ULK1, LAMA5, MAP1B, OPHN1, ROBO3, LAMB1, DST
GO BP	GO:0022610~biological adhesion	21	6.21302	0.0456781	1.56471	CLDN4, NEDD9, NLGN3, CUZD1, TPBG, BCL2L11, CLDN15, ARVCF, TSC1, COL7A1, CD300A, LAMA5, MSLN, GPR56, ITGA7, CNTNAP2, FCGBP, ADAM8, LAMB1, DST, CEACAM1
GO BP	GO:0051493~regulation of cytoskeleton organization	7	2.07101	0.0460112	2.68839	TSC1, SPTBN5, TACR1, MAP1B, AKAP5, DST, SPTB
GO BP	GO:0007155~cell adhesion	21	6.21302	0.0476139	1.56695	CLDN4, NEDD9, NLGN3, CUZD1, TPBG, BCL2L11, CLDN15, ARVCF, TSC1, COL7A1, CD300A, LAMA5, MSLN, GPR56, ITGA7, CNTNAP2, FCGBP, ADAM8, LAMB1, DST, CEACAM1
GO BP	GO:0051216~cartilage development	5	1.47929	0.0527617	3.52917	HOXB3, GFPT1, HOXD3, COL1A1, BMP8A
GO BP	GO:0000302~response to reactive oxygen species	5	1.47929	0.0549352	3.48211	TXNIP, APOE, COL1A1, STAT1, MB
GO BP	GO:0021563~glossopharyngeal nerve development	2	0.591716	0.0561345	34.8211	HOXB3, HOXD3
GO BP	GO:0021615~glossopharyngeal nerve morphogenesis	2	0.591716	0.0561345	34.8211	HOXB3, HOXD3
GO MF	GO:0008321~Ral guanyl-nucleotide exchange factor activity	2	0.591716	0.0562223	34.7604	RGL3, EPOR
GO MF	GO:0004995~tachykinin receptor activity	2	0.591716	0.0562223	34.7604	TACR2, TACR1
GO BP	GO:0031175~neuron projection development	10	2.95858	0.0566095	2.0403	BBS1, FGFR1, UNC5B, NTF3, ULK1, MAP1B, OPHN1, ROBO3, LAMB1, DST
GO BP	GO:0018108~peptidyl-tyrosine phosphorylation	4	1.18343	0.0571226	4.54188	TYK2, IL12RB1, CLK4, STAT1
GO BP	GO:0048706~embryonic skeletal system development	5	1.47929	0.0594255	3.39167	HOXB3, GFPT1, HOXB5, HOXD3, COL1A1
GO BP	GO:0046058~cAMP metabolic process	3	0.887574	0.0599854	7.46167	ADCY2, ADCY6, PDE3B
GO BP	GO:0045494~photoreceptor cell maintenance	3	0.887574	0.0599854	7.46167	BBS1, BBS2, BBS10
GO BP	GO:0048666~neuron development	12	3.5503	0.0606727	1.84891	LIF, BBS1, FGFR1, UNC5B, NTF3, ULK1, MAP1B, OPHN1, CNTNAP2, ROBO3, LAMB1, DST
GO BP	GO:0046903~secretion	11	3.25444	0.0621366	1.91516	CEL, LAT, STX1A, ANK1, TACR2, TACR1, SNPH, DRD4, SYTL1, AQP3, SMPD3
GO BP	GO:0048705~skeletal system morphogenesis	6	1.77515	0.0631259	2.79812	HOXB3, HOXD8, GFPT1, HOXB5, HOXD3, COL1A1
GO BP	GO:0018212~peptidyl-tyrosine modification	4	1.18343	0.0633339	4.35264	TYK2, IL12RB1, CLK4, STAT1
GO BP	GO:0009566~fertilization	5	1.47929	0.0641054	3.3058	BBS1, SERPINA5, ARSA, FCGBP, KLK14
GO BP	GO:0021766~hippocampus development	3	0.887574	0.0651764	7.1225	BBS1, BBS2, TSC1
GO BP	GO:0032886~regulation of microtubule-based process	4	1.18343	0.066552	4.26381	BBS1, BBS2, MAP1B, DST
GO BP	GO:0060078~regulation of postsynaptic membrane potential	3	0.887574	0.0705115	6.81283	GRIN2C, DRD4, NLGN3
GO BP	GO:0044057~regulation of system process	11	3.25444	0.0724039	1.85938	TF, STX1A, NTF3, APOE, GRIN2C, TACR1, ATP2A1, DRD4, MAP1B, NLGN3, CALB1
GO MF	GO:0005509~calcium ion binding	25	7.39645	0.0732325	1.4184	S100A3, ARSD, SPOCK2, CACNB1, CACNB2, CALB1, TPM4, SSR1, GRIN2C, DNER, CALML6, SYT10, VWCE, SPARC, STAT1, ITPR2, ATP2C2, CATSPER2, ITGA7, ATP2A1, ARSA, MEGF6, CHRNA10, DST, CACNA1B
GO BP	GO:0006836~neurotransmitter transport	5	1.47929	0.0740255	3.14649	STX1A, ICA1, SLC6A20, SNPH, SLC6A16
GO BP	GO:0060295~regulation of cilium movement involved in ciliary motility	2	0.591716	0.0741395	26.1158	BBS1, BBS2
GO BP	GO:0060296~regulation of cilium beat frequency involved in ciliary motility	2	0.591716	0.0741395	26.1158	BBS1, BBS2
GO BP	GO:0009755~hormone-mediated signaling	4	1.18343	0.0766425	4.01782	ADCY2, ADCY6, CUZD1, GNB3
GO BP	GO:0042176~regulation of protein catabolic process	4	1.18343	0.0766425	4.01782	APOE, GRIN2C, ARNTL, MDM4
GO BP	GO:0030182~neuron differentiation	14	4.14201	0.0768718	1.66951	FGFR1, NTF3, MAP1B, BRSK2, BBS1, LIF, GPC2, UNC5B, ULK1, CNTNAP2, OPHN1, ROBO3, LAMB1, DST
GO MF	GO:0015370~solute:sodium symporter activity	4	1.18343	0.0769124	4.01081	SLC5A3, SLC6A20, SLC5A1, SLC6A16
GO MF	GO:0022838~substrate specific channel activity	13	3.84615	0.0802172	1.70308	KCND1, GRIK5, CACNB1, CACNB2, AQP3, ITPR2, ACCN3, CATSPER2, GRIN2C, KCTD13, CHRNA10, SCNN1D, CACNA1B
GO BP	GO:0021675~nerve development	3	0.887574	0.0815849	6.2678	HOXB3, NTF3, HOXD3
GO BP	GO:0043954~cellular component maintenance	3	0.887574	0.0815849	6.2678	BBS1, BBS2, BBS10
GO BP	GO:0042476~odontogenesis	4	1.18343	0.0837205	3.86901	LAMA5, COL1A1, LAMB1, BCL2L11
GO MF	GO:0030695~GTPase regulator activity	13	3.84615	0.0869798	1.67779	OBSCN, RALGPS1, RHPN1, RGL3, IQGAP3, PLEKHG1, TSC1, RGS6, OPHN1, EPOR, SYTL1, BCAR3, ALS2CL
GO BP	GO:0008037~cell recognition	4	1.18343	0.0873609	3.79867	LAMA5, ARSA, CNTNAP2, FCGBP
GO BP	GO:0042542~response to hydrogen peroxide	4	1.18343	0.0910673	3.73083	TXNIP, COL1A1, STAT1, MB
GO BP	GO:0016081~synaptic vesicle docking during exocytosis	2	0.591716	0.0918023	20.8927	STX1A, SNPH
GO BP	GO:0060632~regulation of microtubule-based movement	2	0.591716	0.0918023	20.8927	BBS1, BBS2
GO BP	GO:0035058~sensory cilium assembly	2	0.591716	0.0918023	20.8927	BBS1, BBS10
GO BP	GO:0043062~extracellular structure organization	7	2.07101	0.0920505	2.24308	TSC1, SPOCK2, DNER, MAP1B, CACNB2, NLGN3, COL1A1
GO BP	GO:0007618~mating	3	0.887574	0.0931496	5.80352	PPP1R1B, TACR1, KLK14
GO BP	GO:0048704~embryonic skeletal system morphogenesis	4	1.18343	0.0948381	3.66538	HOXB3, GFPT1, HOXB5, HOXD3
GO BP	GO:0010033~response to organic substance	20	5.91716	0.0958678	1.44887	TXNIP, TF, ADCY2, GATM, TACR1, ADCY6, MAP1B, DRD4, PDE3B, CUZD1, STAT1, TSC1, APOE, SERPINF2, LCAT, ARSA, DNAJB2, COL1A1, GNB3, MB
GO MF	GO:0015276~ligand-gated ion channel activity	6	1.77515	0.0962111	2.46333	ACCN3, GRIN2C, GRIK5, CHRNA10, SCNN1D, ITPR2
GO MF	GO:0022834~ligand-gated channel activity	6	1.77515	0.0962111	2.46333	ACCN3, GRIN2C, GRIK5, CHRNA10, SCNN1D, ITPR2
GO BP	GO:0006811~ion transport	21	6.21302	0.0972092	1.42821	SLC5A3, TF, KCND1, SLC5A1, CACNB1, GRIK5, CACNB2, SFXN5, MON2, ITPR2, ATP2C2, ACCN3, CATSPER2, TSC1, GRIN2C, ATP2A1, KCTD13, CHRNA10, SLC4A3, SCNN1D, CACNA1B
GO MF	GO:0015267~channel activity	13	3.84615	0.0973172	1.64521	KCND1, GRIK5, CACNB1, CACNB2, AQP3, ITPR2, ACCN3, CATSPER2, GRIN2C, KCTD13, CHRNA10, SCNN1D, CACNA1B
GO MF	GO:0022803~passive transmembrane transporter activity	13	3.84615	0.0985473	1.64123	KCND1, GRIK5, CACNB1, CACNB2, AQP3, ITPR2, ACCN3, CATSPER2, GRIN2C, KCTD13, CHRNA10, SCNN1D, CACNA1B
GO MF	GO:0060589~nucleoside-triphosphatase regulator activity	13	3.84615	0.0985473	1.64123	OBSCN, RALGPS1, RHPN1, RGL3, IQGAP3, PLEKHG1, TSC1, RGS6, OPHN1, EPOR, SYTL1, BCAR3, ALS2CL
GO BP	GO:0045833~negative regulation of lipid metabolic process	3	0.887574	0.0990997	5.59625	FGF19, APOE, PDE3B
GO MF	GO:0005245~voltage-gated calcium channel activity	3	0.887574	0.0993585	5.58649	CACNB1, CACNB2, CACNA1B

## Sheet: Table S7
Table S7. CpG methylation level changes of known TSGs in HCT116 and DKO cell lines as obtained by double-enzyme RRBS
Candidate TSGs	Methylation levels of covered region in HCT116			Methylation levels of covered region in DKO
	Promoter	CGI	CGIshore	Promoter	CGI	CGIshore
CADM1	0.754491	0.855615	0.538462	0.041667	0.115299	0
CHFR	0.691412	0.714139	0.606557	0.172967	0.17755	0.21875
DISC1	0.655172	0.159292	0.655172	0	0	0
ECRG4	0.84058	0.794118	0.772727	0.19469	0.128079	0.455696
FHIT	0.14	0.00939	0.175	0	0	0
GJA4	0.716312	0.774194	0.65812	0.185567	0.02459	0.227848
GJB2	0.462604	0.126531	0.73125	0.023438	0.023064	0.139785
GJB6	0.820843	0.874408	0.805775	0.46634	0.513417	0.307171
HOXB13	0.834356	0.050209	0.553056	0.03537	0.015929	0.034712
IRF8	0.764031	0.868873	0.608696	0.115975	0.126214	0
PCDH10	0.751969	0.743316	0.740083	0.421053	0.421053	0.224291
PRKCDBP	0.133333	0.268293	0.138728	0.03125	0.010239	0.055556
SLIT2	0.734783	0.845126	0.612903	0.093842	0.23298	0.666667
TBX18	0.488584	0.526415	0.623037	0.173077	0.208955	0.25
TBX5	0.638889	0.772358	0.672	0.080645	0.138187	0.125
UNC5B	0.267045	0.174941	0.494624	0.009756	0.015646	0
WNT5A	0.852941	0.805498	0.836672	0.02406	0.026194	0.03444
WWOX	0.301653	0.00431	0.580882	0	0.012346	0
YPEL3	0.653097	0.598152	0.82963	0.039392	0.020799	0.128514
ZIC1	0.868132	0.910221	0.831325	0.459016	0.474398	0.534091
ZNF382	0.753906	0.843602	0.333333	0.423913	0.481752	0
CDH13	0.507143	\	0.534591	0	\	0
GJC1	0.638298	\	0.646465	0.594937	\	0.304348
GNA11	0.073939	\	0.115063	0.014911	\	0.013361
CDKN2A	0.642105	0.603774	0.724138	0.083333	0.254545	\
NDRG2	0.802151	0.737805	0.769231	0.01476	0.019589	\
RUNX3	0.620023	0.3679	\	0.163819	0.071942	\
DLC1	0.295455	\	\	0	\	\
GJB1	0.5	\	\	0.1	\	\
\: Uncovered by the expanded RRBS

## Sheet: Table S8
Table S8. Summary of RT-PCR and bisulfite specific PCR of two selected genes, the regional methylation levels detected by the double-enzyme RRBS and gene expression levels detected by DGE technique.
Related Gene	Regions ID	RT-PCR forward primer	RT-PCR reverse primer	Bisulfite specific PCR forward primer	Bisulfite specific PCR reverse primer	CpG number	size	methylation levels in HCT116	methylation levels in DKO	Exp-DGE in HCT116	Exp-DGE in DKO
SMG1	chr16: 18846454-18846909	CTACTTATCAGCCATCCTTCGC	GCACCGCTTTCCCAGTTT	ATTTTTGAGGTTGAGGTAGGAGAAT	CCATAAACAAAAAACCCAAAATAAA	16	455bp	0.186667	0.0414747	48.43	99.72
DDIT4L	chr4: 101330903-101331315	CAGGAACAACATAATCCCAGTAGTCA	GGTCAGTTTCTCAGGGACAAGGA	AAAGTTTGAATTTGATTGTTTAGTG	AAATACCAAACTCACCCTTCCTAC	18	412bp	0.903226	0.0714286	9.77	36.74
